# Supplementary material for: (Z)-Ethyl 2-oxo-3-(1,2-dihydroquinolin-2-yl­idene)propano­ate
Source: Acta Crystallogr Sect E Struct Rep Online. 2010 Jun 23;66(Pt 7):o1746–7. doi: 10.1107/S160053681002324X (PMC3007001; doi:10.1107/S160053681002324X)
Supplement: Supplementary file 1 [file e-66-o1746-sup1.cif]

##############################################################################
###                                                                        ###
###        Electronic paper (Acta Crystallographica Section E)             ###
###                                                                        ###
##############################################################################
#                                                                            #
# This CIF contains the data in a paper accepted for publication in Acta     #
# Crystallographica Section E. It conforms to the requirements of Notes      #
# for Authors for Section E, and has been peer reviewed under the auspices   #
# of the IUCr Commission on Journals.                                        #
#                                                                            #
# Full details of the Crystallographic Information File format               #
# are given in the paper "The Crystallographic Information File (CIF):       #
# a New Standard Archive File for Crystallography" by S. R. Hall, F. H.      #
# Allen and I. D. Brown [Acta Cryst. (1991), A47, 655-685].                  #
#                                                                            #
# The current version of the core CIF dictionary is obtainable from          #
# ftp://ftp.iucr.org/pub/cif_core.dic. The current version number is 2.4.    #
#                                                                            #
# Software is freely available for graphical display of the structure(s) in  #
# this CIF.  For information consult the CIF home page http://www.iucr.org/  #
# cif/home.html                                                              #
#                                                                            #
# This file may be used for bona fide research purposes within the           #
# scientific community so long as proper attribution is given to the journal # 
# article from which it was obtained.                                        #
#                                                                            #
##############################################################################
                                             
data_global
_audit_creation_method     'SHELXL-97 with enCIFer 1.3'
_journal_date_recd_electronic     2010-06-09
_journal_date_accepted     2010-06-16
_journal_name_full     'Acta Crystallographica, Section E'
_journal_year     2010
_journal_volume     66
_journal_issue      7
_journal_page_first     o1746
_journal_page_last     o1747
_journal_paper_category     QO
_journal_coeditor_code     JJ2040
_publ_contact_author_name     'Arto Valkonen'
_publ_contact_author_address
;
  University of Jyv\"askyl\"a
  Department of Chemistry
  P. O. Box 35
  FIN-40014 Jyv\"askyl\"a
  Finland
;
_publ_contact_author_email     arto.m.valkonen@jyu.fi
_publ_contact_author_fax     '+358 14 260 2501'
_publ_contact_author_phone     '+358 14 260 2670'
_publ_section_title
;
(<i>Z</i>)-Ethyl 2-oxo-3-(1,2-dihydroquinolin-2-ylidene)propanoate
;
loop_
    _publ_author_name
    _publ_author_footnote
    _publ_author_address
    'Valkonen, Arto' .
;
  Department of Chemistry
  University of Jyv\"askyl\"a
  PO Box 35
  FIN-40014 Jyv\"askyl\"a
  Finland
;
    'Kolehmainen, Erkki' .
;
  Department of Chemistry
  University of Jyv\"askyl\"a
  PO Box 35
  FIN-40014 Jyv\"askyl\"a
  Finland
;
    'O\'smia\/lowski, Borys' .
;
  Department of Chemistry
  University of Technology and Life Sciences
  Seminaryjna 3
  PL-85-326 Bydgoszcz
  Poland
;
    'Gawinecki, Ryszard' .
;
  Department of Chemistry
  University of Technology and Life Sciences
  Seminaryjna 3
  PL-85-326 Bydgoszcz
  Poland
;
data_I
_chemical_name_systematic
;
(<i>Z</i>)-Ethyl 2-oxo-3-(1,2-dihydroquinolin-2-ylidene)propanoate
;
_chemical_name_common     ?
_chemical_formula_moiety     'C14 H13 N O3'
_chemical_formula_sum     'C14 H13 N O3'
_chemical_formula_iupac     'C14 H13 N O3'
_chemical_formula_weight     243.25
_chemical_melting_point     ?
_symmetry_cell_setting     monoclinic
_symmetry_space_group_name_H-M     'P 21/n'
_symmetry_space_group_name_Hall     '-P 2yn'
loop_
    _symmetry_equiv_pos_as_xyz
    'x, y, z'
    '-x+1/2, y+1/2, -z+1/2'
    '-x, -y, -z'
    'x-1/2, -y-1/2, z-1/2'
_cell_length_a     7.8367(3)
_cell_length_b     11.9726(6)
_cell_length_c     25.3156(13)
_cell_angle_alpha     90.00
_cell_angle_beta     99.019(3)
_cell_angle_gamma     90.00
_cell_volume     2345.89(19)
_cell_formula_units_Z     8
_cell_measurement_reflns_used     6418
_cell_measurement_theta_min     0.407
_cell_measurement_theta_max     26.022
_cell_measurement_temperature     173(2)
_exptl_crystal_description     'block'
_exptl_crystal_colour     'orange'
_exptl_crystal_size_max     0.15
_exptl_crystal_size_mid     0.15
_exptl_crystal_size_min     0.10
_exptl_crystal_density_diffrn     1.378
_exptl_crystal_density_meas     ?
_exptl_crystal_density_method     'not measured'
_exptl_crystal_F_000     1024
_exptl_absorpt_coefficient_mu     0.098
_exptl_absorpt_correction_type     none
_exptl_absorpt_process_details     ?
_exptl_absorpt_correction_T_min     ?
_exptl_absorpt_correction_T_max     ?
_exptl_special_details
;
;
_diffrn_ambient_temperature     173(2)
_diffrn_radiation_type     MoK\a
_diffrn_radiation_wavelength     0.71073
_diffrn_radiation_source     'fine-focus sealed tube'
_diffrn_radiation_monochromator     graphite
_diffrn_measurement_device_type     'Bruker--Nonius KappaCCD'
_diffrn_measurement_method     '\f and \w scans'
_diffrn_detector_area_resol_mean     9
_diffrn_reflns_number     12368
_diffrn_reflns_av_R_equivalents     0.0836
_diffrn_reflns_av_sigmaI/netI     0.0787
_diffrn_reflns_theta_min     2.36
_diffrn_reflns_theta_max     25.25
_diffrn_reflns_theta_full     25.25
_diffrn_measured_fraction_theta_max     0.989
_diffrn_measured_fraction_theta_full     0.989
_diffrn_reflns_limit_h_min     -8
_diffrn_reflns_limit_h_max     9
_diffrn_reflns_limit_k_min     -14
_diffrn_reflns_limit_k_max     14
_diffrn_reflns_limit_l_min     -28
_diffrn_reflns_limit_l_max     30
_diffrn_standards_number     ?
_diffrn_standards_interval_count     ?
_diffrn_standards_interval_time     ?
_diffrn_standards_decay_%     ?
_refine_special_details
;
Refinement of <i>F</i>^2^ against ALL reflections. The weighted <i>R</i>-factor
<i>wR</i> and goodness of fit <i>S</i> are based on <i>F</i>^2^, conventional
<i>R</i>-factors <i>R</i> are based on <i>F</i>, with <i>F</i> set to zero for
negative <i>F</i>^2^. The threshold expression of <i>F</i>^2^ >
2\s(<i>F</i>^2^) is used only for calculating <i>R</i>-factors(gt) <i>etc</i>.
and is not relevant to the choice of reflections for refinement.
<i>R</i>-factors based on <i>F</i>^2^ are statistically about twice as large
as those based on <i>F</i>, and <i>R</i>- factors based on ALL data will be
even larger.
;
_reflns_number_total     4210
_reflns_number_gt     2528
_reflns_threshold_expression     I>2\s(I)
_refine_ls_structure_factor_coef     Fsqd
_refine_ls_matrix_type     full
_refine_ls_R_factor_all     0.1055
_refine_ls_R_factor_gt     0.0498
_refine_ls_wR_factor_gt     0.1028
_refine_ls_wR_factor_ref     0.1235
_refine_ls_goodness_of_fit_ref     1.014
_refine_ls_restrained_S_all     1.014
_refine_ls_number_reflns     4210
_refine_ls_number_parameters     331
_refine_ls_number_restraints     2
_refine_ls_hydrogen_treatment     mixed
_refine_ls_weighting_scheme     calc
_refine_ls_weighting_details
         'calc w=1/[\s^2^(Fo^2^)+(0.0505P)^2^+0.2151P] where P=(Fo^2^+2Fc^2^)/3'
_atom_sites_solution_hydrogens     geom
_atom_sites_solution_primary     direct
_atom_sites_solution_secondary     difmap
_refine_ls_shift/su_max     0.000
_refine_ls_shift/su_mean     0.000
_refine_diff_density_max     0.192
_refine_diff_density_min     -0.202
_refine_ls_extinction_method     none
_refine_ls_extinction_coef     ?
loop_
    _atom_type_symbol
    _atom_type_description
    _atom_type_scat_dispersion_real
    _atom_type_scat_dispersion_imag
    _atom_type_scat_source
    'C' 'C' 0.0033 0.0016
                         'International Tables Vol C Tables 4.2.6.8 and 6.1.1.4'
    'H' 'H' 0.0000 0.0000
                         'International Tables Vol C Tables 4.2.6.8 and 6.1.1.4'
    'N' 'N' 0.0061 0.0033
                         'International Tables Vol C Tables 4.2.6.8 and 6.1.1.4'
    'O' 'O' 0.0106 0.0060
                         'International Tables Vol C Tables 4.2.6.8 and 6.1.1.4'
_computing_data_collection     'COLLECT (Bruker, 2002)'
_computing_cell_refinement     'DENZO-SMN (Otwinowski & Minor, 1997)'
_computing_data_reduction     'DENZO-SMN (Otwinowski & Minor, 1997)'
_computing_structure_solution     'SHELXS97 (Sheldrick, 2008)'
_computing_structure_refinement     'SHELXL97 (Sheldrick, 2008)'
_computing_molecular_graphics     'ORTEP-3 for Windows (Farrugia, 1997)'
_computing_publication_material
           'SHELXL97 (Sheldrick, 2008) and Mercury (Macrae <i>et al.</i>, 2008)'
loop_
    _atom_site_type_symbol
    _atom_site_label
    _atom_site_fract_x
    _atom_site_fract_y
    _atom_site_fract_z
    _atom_site_U_iso_or_equiv
    _atom_site_adp_type
    _atom_site_calc_flag
    _atom_site_refinement_flags
    _atom_site_occupancy
    _atom_site_disorder_assembly
    _atom_site_disorder_group
    O O12 0.48192(19) 0.58816(12) 0.21420(6) 0.0317(4) Uani d . 1 . .
    O O13 0.3793(2) 0.59651(14) 0.10532(7) 0.0421(5) Uani d . 1 . .
    O O14 0.32200(19) 0.77845(12) 0.11502(6) 0.0312(4) Uani d . 1 . .
    N N1 0.6755(2) 0.68740(15) 0.29211(8) 0.0258(5) Uani d D 1 . .
    H H1 0.614(3) 0.6287(15) 0.2746(9) 0.031 Uiso d D 1 . .
    C C2 0.6575(3) 0.78169(18) 0.26243(9) 0.0249(5) Uani d . 1 . .
    C C3 0.7474(3) 0.87881(18) 0.28434(9) 0.0269(5) Uani d . 1 . .
    H H3 0.7378 0.9465 0.2645 0.032 Uiso calc R 1 . .
    C C4 0.8464(3) 0.87531(18) 0.33324(9) 0.0287(6) Uani d . 1 . .
    H H4 0.9037 0.9410 0.3476 0.034 Uiso calc R 1 . .
    C C5 0.9698(3) 0.76496(19) 0.41398(9) 0.0292(6) Uani d . 1 . .
    H H5 1.0306 0.8285 0.4296 0.035 Uiso calc R 1 . .
    C C6 0.9840(3) 0.6654(2) 0.44071(10) 0.0337(6) Uani d . 1 . .
    H H6 1.0558 0.6598 0.4745 0.040 Uiso calc R 1 . .
    C C7 0.8932(3) 0.57168(19) 0.41838(10) 0.0335(6) Uani d . 1 . .
    H H7 0.9026 0.5032 0.4376 0.040 Uiso calc R 1 . .
    C C8 0.7908(3) 0.57718(19) 0.36916(9) 0.0293(6) Uani d . 1 . .
    H H8 0.7298 0.5132 0.3542 0.035 Uiso calc R 1 . .
    C C9 0.7778(3) 0.67895(18) 0.34137(9) 0.0239(5) Uani d . 1 . .
    C C10 0.8656(3) 0.77435(18) 0.36343(9) 0.0239(5) Uani d . 1 . .
    C C11 0.5546(3) 0.77913(18) 0.21150(9) 0.0268(6) Uani d . 1 . .
    H H11 0.5380 0.8460 0.1911 0.032 Uiso calc R 1 . .
    C C12 0.4772(3) 0.68116(19) 0.19047(9) 0.0268(5) Uani d . 1 . .
    C C13 0.3875(3) 0.67949(19) 0.13238(9) 0.0274(6) Uani d . 1 . .
    C C15 0.2399(3) 0.7798(2) 0.05944(9) 0.0368(6) Uani d . 1 . .
    H H15A 0.1482 0.7223 0.0533 0.044 Uiso calc R 1 . .
    H H15B 0.3260 0.7639 0.0357 0.044 Uiso calc R 1 . .
    C C16 0.1634(3) 0.8941(2) 0.04784(11) 0.0440(7) Uani d . 1 . .
    H H16A 0.1069 0.8977 0.0105 0.066 Uiso calc R 1 . .
    H H16B 0.2552 0.9504 0.0540 0.066 Uiso calc R 1 . .
    H H16C 0.0781 0.9089 0.0715 0.066 Uiso calc R 1 . .
    O O12A 0.53371(19) 0.35331(12) 0.32136(6) 0.0321(4) Uani d . 1 . .
    O O13A 0.7560(2) 0.31949(14) 0.41590(7) 0.0503(5) Uani d . 1 . .
    O O14A 0.67498(19) 0.14041(13) 0.41249(6) 0.0329(4) Uani d . 1 . .
    N N1A 0.3651(2) 0.25757(16) 0.23504(7) 0.0252(5) Uani d D 1 . .
    H H1A 0.408(3) 0.3175(15) 0.2546(8) 0.030 Uiso d D 1 . .
    C C2A 0.4166(3) 0.15861(18) 0.25803(9) 0.0244(5) Uani d . 1 . .
    C C3A 0.3623(3) 0.05969(18) 0.22881(9) 0.0280(5) Uani d . 1 . .
    H H3A 0.3991 -0.0111 0.2433 0.034 Uiso calc R 1 . .
    C C4A 0.2594(3) 0.06522(19) 0.18088(9) 0.0291(6) Uani d . 1 . .
    H H4A 0.2233 -0.0018 0.1623 0.035 Uiso calc R 1 . .
    C C5A 0.0960(3) 0.1818(2) 0.10830(9) 0.0302(6) Uani d . 1 . .
    H H5A 0.0552 0.1170 0.0886 0.036 Uiso calc R 1 . .
    C C6A 0.0484(3) 0.2854(2) 0.08803(10) 0.0325(6) Uani d . 1 . .
    H H6A -0.0277 0.2920 0.0550 0.039 Uiso calc R 1 . .
    C C7A 0.1120(3) 0.38156(19) 0.11605(9) 0.0320(6) Uani d . 1 . .
    H H7A 0.0812 0.4532 0.1014 0.038 Uiso calc R 1 . .
    C C8A 0.2188(3) 0.37321(18) 0.16452(9) 0.0288(6) Uani d . 1 . .
    H H8A 0.2626 0.4385 0.1832 0.035 Uiso calc R 1 . .
    C C9A 0.2620(3) 0.26763(18) 0.18590(9) 0.0237(5) Uani d . 1 . .
    C C10A 0.2041(3) 0.17018(18) 0.15768(9) 0.0242(5) Uani d . 1 . .
    C C11A 0.5169(3) 0.15734(19) 0.30907(9) 0.0269(5) Uani d . 1 . .
    H H11A 0.5509 0.0873 0.3250 0.032 Uiso calc R 1 . .
    C C12A 0.5685(3) 0.25474(18) 0.33731(9) 0.0261(5) Uani d . 1 . .
    C C13A 0.6777(3) 0.24376(19) 0.39235(10) 0.0292(6) Uani d . 1 . .
    C C15A 0.7745(3) 0.12443(19) 0.46547(9) 0.0333(6) Uani d . 1 . .
    H H15C 0.7326 0.1753 0.4915 0.040 Uiso calc R 1 . .
    H H15D 0.8981 0.1404 0.4649 0.040 Uiso calc R 1 . .
    C C16A 0.7511(3) 0.0051(2) 0.48090(10) 0.0416(7) Uani d . 1 . .
    H H16D 0.8166 -0.0088 0.5166 0.062 Uiso calc R 1 . .
    H H16E 0.7933 -0.0444 0.4549 0.062 Uiso calc R 1 . .
    H H16F 0.6283 -0.0096 0.4813 0.062 Uiso calc R 1 . .
loop_
    _atom_site_aniso_label
    _atom_site_aniso_U_11
    _atom_site_aniso_U_22
    _atom_site_aniso_U_33
    _atom_site_aniso_U_12
    _atom_site_aniso_U_13
    _atom_site_aniso_U_23
    O12 0.0432(10) 0.0213(9) 0.0289(10) -0.0031(7) 0.0007(7) -0.0004(8)
    O13 0.0670(12) 0.0272(10) 0.0301(11) 0.0047(8) 0.0012(9) -0.0086(8)
    O14 0.0386(9) 0.0263(9) 0.0260(10) 0.0032(7) -0.0032(7) -0.0021(7)
    N1 0.0286(10) 0.0194(11) 0.0290(12) -0.0041(8) 0.0038(9) -0.0044(9)
    C2 0.0268(12) 0.0195(13) 0.0299(14) 0.0006(9) 0.0093(10) -0.0025(10)
    C3 0.0329(13) 0.0161(12) 0.0322(14) -0.0017(10) 0.0062(10) 0.0007(10)
    C4 0.0324(13) 0.0216(13) 0.0326(15) -0.0031(10) 0.0065(11) -0.0062(11)
    C5 0.0315(13) 0.0269(14) 0.0288(14) -0.0041(10) 0.0038(10) -0.0068(11)
    C6 0.0376(14) 0.0344(15) 0.0283(15) -0.0009(11) 0.0026(11) 0.0000(12)
    C7 0.0410(14) 0.0273(14) 0.0329(15) -0.0010(11) 0.0083(11) 0.0051(12)
    C8 0.0325(13) 0.0245(13) 0.0315(15) -0.0015(10) 0.0072(10) -0.0025(11)
    C9 0.0247(11) 0.0244(13) 0.0236(13) 0.0011(9) 0.0066(9) -0.0026(11)
    C10 0.0238(11) 0.0233(13) 0.0257(14) -0.0013(9) 0.0075(10) -0.0021(10)
    C11 0.0321(12) 0.0201(13) 0.0278(14) 0.0014(10) 0.0032(10) -0.0007(10)
    C12 0.0284(12) 0.0249(14) 0.0278(14) 0.0024(10) 0.0065(10) -0.0018(11)
    C13 0.0315(13) 0.0228(13) 0.0285(14) 0.0000(10) 0.0063(10) -0.0011(11)
    C15 0.0466(15) 0.0375(15) 0.0237(14) 0.0065(12) -0.0019(11) -0.0029(12)
    C16 0.0548(17) 0.0366(16) 0.0371(16) 0.0038(13) -0.0035(13) 0.0012(13)
    O12A 0.0420(9) 0.0223(9) 0.0301(10) 0.0008(7) -0.0001(7) 0.0032(8)
    O13A 0.0767(13) 0.0298(10) 0.0369(12) -0.0185(9) -0.0147(10) 0.0029(9)
    O14A 0.0446(10) 0.0260(10) 0.0241(10) -0.0024(7) -0.0072(7) 0.0031(7)
    N1A 0.0299(11) 0.0231(11) 0.0218(11) -0.0021(8) 0.0019(8) -0.0017(9)
    C2A 0.0285(12) 0.0220(13) 0.0237(13) -0.0001(10) 0.0080(10) 0.0012(10)
    C3A 0.0379(13) 0.0195(13) 0.0274(14) -0.0002(10) 0.0081(10) -0.0001(11)
    C4A 0.0352(13) 0.0238(13) 0.0287(14) -0.0055(10) 0.0061(10) -0.0044(11)
    C5A 0.0281(12) 0.0332(15) 0.0285(14) -0.0037(10) 0.0024(10) -0.0057(11)
    C6A 0.0313(13) 0.0353(15) 0.0285(14) 0.0024(11) -0.0026(10) -0.0032(12)
    C7A 0.0378(14) 0.0252(14) 0.0314(15) 0.0054(11) 0.0001(11) 0.0033(11)
    C8A 0.0333(13) 0.0233(13) 0.0287(14) 0.0008(10) 0.0015(10) -0.0036(11)
    C9A 0.0224(12) 0.0252(13) 0.0241(13) -0.0009(9) 0.0056(9) 0.0015(10)
    C10A 0.0229(11) 0.0244(13) 0.0260(14) -0.0023(9) 0.0061(10) -0.0034(10)
    C11A 0.0364(13) 0.0207(13) 0.0232(13) 0.0005(10) 0.0032(10) 0.0018(10)
    C12A 0.0308(13) 0.0231(13) 0.0243(13) -0.0001(10) 0.0040(10) 0.0013(11)
    C13A 0.0385(14) 0.0225(13) 0.0268(14) -0.0017(11) 0.0054(10) 0.0029(11)
    C15A 0.0407(14) 0.0339(15) 0.0217(14) -0.0022(11) -0.0062(10) 0.0025(11)
    C16A 0.0559(17) 0.0354(15) 0.0291(15) 0.0009(12) -0.0065(12) 0.0053(12)
_geom_special_details
;
All s.u.'s (except the s.u. in the dihedral angle between two l.s. planes) are
estimated using the full covariance matrix. The cell s.u.'s are taken into
account individually in the estimation of s.u.'s in distances, angles and
torsion angles; correlations between s.u.'s in cell parameters are only used
when they are defined by crystal symmetry. An approximate (isotropic)
treatment of cell s.u.'s is used for estimating s.u.'s involving l.s. planes.
;
loop_
    _geom_bond_atom_site_label_1
    _geom_bond_atom_site_label_2
    _geom_bond_site_symmetry_2
    _geom_bond_distance
    _geom_bond_publ_flag
    O12 C12 . 1.263(3) ?
    O13 C13 . 1.203(3) ?
    O14 C13 . 1.338(3) ?
    O14 C15 . 1.453(3) ?
    N1 C2 . 1.351(3) ?
    N1 C9 . 1.376(3) ?
    N1 H1 . 0.924(15) ?
    C2 C11 . 1.410(3) ?
    C2 C3 . 1.426(3) ?
    C3 C4 . 1.355(3) ?
    C3 H3 . 0.9500 ?
    C4 C10 . 1.425(3) ?
    C4 H4 . 0.9500 ?
    C5 C6 . 1.367(3) ?
    C5 C10 . 1.410(3) ?
    C5 H5 . 0.9500 ?
    C6 C7 . 1.400(3) ?
    C6 H6 . 0.9500 ?
    C7 C8 . 1.374(3) ?
    C7 H7 . 0.9500 ?
    C8 C9 . 1.403(3) ?
    C8 H8 . 0.9500 ?
    C9 C10 . 1.403(3) ?
    C11 C12 . 1.388(3) ?
    C11 H11 . 0.9500 ?
    C12 C13 . 1.528(3) ?
    C15 C16 . 1.505(3) ?
    C15 H15A . 0.9900 ?
    C15 H15B . 0.9900 ?
    C16 H16A . 0.9800 ?
    C16 H16B . 0.9800 ?
    C16 H16C . 0.9800 ?
    O12A C12A . 1.263(3) ?
    O13A C13A . 1.199(3) ?
    O14A C13A . 1.340(3) ?
    O14A C15A . 1.454(2) ?
    N1A C2A . 1.353(3) ?
    N1A C9A . 1.378(3) ?
    N1A H1A . 0.905(15) ?
    C2A C11A . 1.403(3) ?
    C2A C3A . 1.426(3) ?
    C3A C4A . 1.349(3) ?
    C3A H3A . 0.9500 ?
    C4A C10A . 1.426(3) ?
    C4A H4A . 0.9500 ?
    C5A C6A . 1.371(3) ?
    C5A C10A . 1.403(3) ?
    C5A H5A . 0.9500 ?
    C6A C7A . 1.403(3) ?
    C6A H6A . 0.9500 ?
    C7A C8A . 1.376(3) ?
    C7A H7A . 0.9500 ?
    C8A C9A . 1.396(3) ?
    C8A H8A . 0.9500 ?
    C9A C10A . 1.406(3) ?
    C11A C12A . 1.394(3) ?
    C11A H11A . 0.9500 ?
    C12A C13A . 1.523(3) ?
    C15A C16A . 1.500(3) ?
    C15A H15C . 0.9900 ?
    C15A H15D . 0.9900 ?
    C16A H16D . 0.9800 ?
    C16A H16E . 0.9800 ?
    C16A H16F . 0.9800 ?
loop_
    _geom_angle_atom_site_label_1
    _geom_angle_atom_site_label_2
    _geom_angle_atom_site_label_3
    _geom_angle_site_symmetry_1
    _geom_angle_site_symmetry_3
    _geom_angle
    _geom_angle_publ_flag
    C13 O14 C15 . . 114.65(17) ?
    C2 N1 C9 . . 124.10(19) ?
    C2 N1 H1 . . 111.6(14) ?
    C9 N1 H1 . . 124.3(14) ?
    N1 C2 C11 . . 119.05(19) ?
    N1 C2 C3 . . 117.6(2) ?
    C11 C2 C3 . . 123.4(2) ?
    C4 C3 C2 . . 120.5(2) ?
    C4 C3 H3 . . 119.8 ?
    C2 C3 H3 . . 119.8 ?
    C3 C4 C10 . . 120.9(2) ?
    C3 C4 H4 . . 119.6 ?
    C10 C4 H4 . . 119.6 ?
    C6 C5 C10 . . 120.6(2) ?
    C6 C5 H5 . . 119.7 ?
    C10 C5 H5 . . 119.7 ?
    C5 C6 C7 . . 120.2(2) ?
    C5 C6 H6 . . 119.9 ?
    C7 C6 H6 . . 119.9 ?
    C8 C7 C6 . . 121.0(2) ?
    C8 C7 H7 . . 119.5 ?
    C6 C7 H7 . . 119.5 ?
    C7 C8 C9 . . 118.9(2) ?
    C7 C8 H8 . . 120.6 ?
    C9 C8 H8 . . 120.6 ?
    N1 C9 C8 . . 120.3(2) ?
    N1 C9 C10 . . 118.7(2) ?
    C8 C9 C10 . . 121.0(2) ?
    C9 C10 C5 . . 118.3(2) ?
    C9 C10 C4 . . 118.2(2) ?
    C5 C10 C4 . . 123.5(2) ?
    C12 C11 C2 . . 121.5(2) ?
    C12 C11 H11 . . 119.3 ?
    C2 C11 H11 . . 119.3 ?
    O12 C12 C11 . . 125.8(2) ?
    O12 C12 C13 . . 114.90(19) ?
    C11 C12 C13 . . 119.2(2) ?
    O13 C13 O14 . . 124.1(2) ?
    O13 C13 C12 . . 122.3(2) ?
    O14 C13 C12 . . 113.55(19) ?
    O14 C15 C16 . . 107.56(19) ?
    O14 C15 H15A . . 110.2 ?
    C16 C15 H15A . . 110.2 ?
    O14 C15 H15B . . 110.2 ?
    C16 C15 H15B . . 110.2 ?
    H15A C15 H15B . . 108.5 ?
    C15 C16 H16A . . 109.5 ?
    C15 C16 H16B . . 109.5 ?
    H16A C16 H16B . . 109.5 ?
    C15 C16 H16C . . 109.5 ?
    H16A C16 H16C . . 109.5 ?
    H16B C16 H16C . . 109.5 ?
    C13A O14A C15A . . 115.73(17) ?
    C2A N1A C9A . . 123.90(19) ?
    C2A N1A H1A . . 113.6(14) ?
    C9A N1A H1A . . 122.5(14) ?
    N1A C2A C11A . . 119.5(2) ?
    N1A C2A C3A . . 117.3(2) ?
    C11A C2A C3A . . 123.2(2) ?
    C4A C3A C2A . . 120.9(2) ?
    C4A C3A H3A . . 119.5 ?
    C2A C3A H3A . . 119.5 ?
    C3A C4A C10A . . 120.9(2) ?
    C3A C4A H4A . . 119.5 ?
    C10A C4A H4A . . 119.5 ?
    C6A C5A C10A . . 121.0(2) ?
    C6A C5A H5A . . 119.5 ?
    C10A C5A H5A . . 119.5 ?
    C5A C6A C7A . . 119.9(2) ?
    C5A C6A H6A . . 120.0 ?
    C7A C6A H6A . . 120.0 ?
    C8A C7A C6A . . 120.7(2) ?
    C8A C7A H7A . . 119.7 ?
    C6A C7A H7A . . 119.7 ?
    C7A C8A C9A . . 119.2(2) ?
    C7A C8A H8A . . 120.4 ?
    C9A C8A H8A . . 120.4 ?
    N1A C9A C8A . . 120.1(2) ?
    N1A C9A C10A . . 118.89(19) ?
    C8A C9A C10A . . 121.0(2) ?
    C5A C10A C9A . . 118.2(2) ?
    C5A C10A C4A . . 123.8(2) ?
    C9A C10A C4A . . 117.98(19) ?
    C12A C11A C2A . . 122.6(2) ?
    C12A C11A H11A . . 118.7 ?
    C2A C11A H11A . . 118.7 ?
    O12A C12A C11A . . 125.9(2) ?
    O12A C12A C13A . . 115.81(19) ?
    C11A C12A C13A . . 118.2(2) ?
    O13A C13A O14A . . 123.1(2) ?
    O13A C13A C12A . . 124.1(2) ?
    O14A C13A C12A . . 112.81(18) ?
    O14A C15A C16A . . 107.21(18) ?
    O14A C15A H15C . . 110.3 ?
    C16A C15A H15C . . 110.3 ?
    O14A C15A H15D . . 110.3 ?
    C16A C15A H15D . . 110.3 ?
    H15C C15A H15D . . 108.5 ?
    C15A C16A H16D . . 109.5 ?
    C15A C16A H16E . . 109.5 ?
    H16D C16A H16E . . 109.5 ?
    C15A C16A H16F . . 109.5 ?
    H16D C16A H16F . . 109.5 ?
    H16E C16A H16F . . 109.5 ?
loop_
    _geom_torsion_atom_site_label_1
    _geom_torsion_atom_site_label_2
    _geom_torsion_atom_site_label_3
    _geom_torsion_atom_site_label_4
    _geom_torsion_site_symmetry_1
    _geom_torsion_site_symmetry_2
    _geom_torsion_site_symmetry_3
    _geom_torsion_site_symmetry_4
    _geom_torsion
    _geom_torsion_publ_flag
    C9 N1 C2 C11 . . . . 177.4(2) ?
    C9 N1 C2 C3 . . . . -1.5(3) ?
    N1 C2 C3 C4 . . . . -0.2(3) ?
    C11 C2 C3 C4 . . . . -179.0(2) ?
    C2 C3 C4 C10 . . . . 1.2(4) ?
    C10 C5 C6 C7 . . . . -0.8(4) ?
    C5 C6 C7 C8 . . . . 1.0(4) ?
    C6 C7 C8 C9 . . . . -0.2(4) ?
    C2 N1 C9 C8 . . . . -179.1(2) ?
    C2 N1 C9 C10 . . . . 2.0(3) ?
    C7 C8 C9 N1 . . . . -179.7(2) ?
    C7 C8 C9 C10 . . . . -0.8(3) ?
    N1 C9 C10 C5 . . . . 179.9(2) ?
    C8 C9 C10 C5 . . . . 1.0(3) ?
    N1 C9 C10 C4 . . . . -0.9(3) ?
    C8 C9 C10 C4 . . . . -179.7(2) ?
    C6 C5 C10 C9 . . . . -0.2(3) ?
    C6 C5 C10 C4 . . . . -179.4(2) ?
    C3 C4 C10 C9 . . . . -0.7(3) ?
    C3 C4 C10 C5 . . . . 178.6(2) ?
    N1 C2 C11 C12 . . . . -2.5(3) ?
    C3 C2 C11 C12 . . . . 176.3(2) ?
    C2 C11 C12 O12 . . . . 3.6(4) ?
    C2 C11 C12 C13 . . . . -171.9(2) ?
    C15 O14 C13 O13 . . . . -0.9(3) ?
    C15 O14 C13 C12 . . . . 178.48(19) ?
    O12 C12 C13 O13 . . . . -26.2(3) ?
    C11 C12 C13 O13 . . . . 149.7(2) ?
    O12 C12 C13 O14 . . . . 154.39(19) ?
    C11 C12 C13 O14 . . . . -29.7(3) ?
    C13 O14 C15 C16 . . . . 176.16(19) ?
    C9A N1A C2A C11A . . . . -177.9(2) ?
    C9A N1A C2A C3A . . . . 1.0(3) ?
    N1A C2A C3A C4A . . . . -1.9(3) ?
    C11A C2A C3A C4A . . . . 177.0(2) ?
    C2A C3A C4A C10A . . . . 1.0(3) ?
    C10A C5A C6A C7A . . . . 1.9(4) ?
    C5A C6A C7A C8A . . . . -1.6(4) ?
    C6A C7A C8A C9A . . . . -0.6(4) ?
    C2A N1A C9A C8A . . . . -178.3(2) ?
    C2A N1A C9A C10A . . . . 0.8(3) ?
    C7A C8A C9A N1A . . . . -178.3(2) ?
    C7A C8A C9A C10A . . . . 2.7(3) ?
    C6A C5A C10A C9A . . . . 0.1(3) ?
    C6A C5A C10A C4A . . . . -179.6(2) ?
    N1A C9A C10A C5A . . . . 178.5(2) ?
    C8A C9A C10A C5A . . . . -2.4(3) ?
    N1A C9A C10A C4A . . . . -1.7(3) ?
    C8A C9A C10A C4A . . . . 177.3(2) ?
    C3A C4A C10A C5A . . . . -179.4(2) ?
    C3A C4A C10A C9A . . . . 0.9(3) ?
    N1A C2A C11A C12A . . . . -0.9(3) ?
    C3A C2A C11A C12A . . . . -179.7(2) ?
    C2A C11A C12A O12A . . . . -0.2(4) ?
    C2A C11A C12A C13A . . . . -179.8(2) ?
    C15A O14A C13A O13A . . . . -0.2(3) ?
    C15A O14A C13A C12A . . . . -179.0(2) ?
    O12A C12A C13A O13A . . . . -14.1(4) ?
    C11A C12A C13A O13A . . . . 165.5(2) ?
    O12A C12A C13A O14A . . . . 164.6(2) ?
    C11A C12A C13A O14A . . . . -15.7(3) ?
    C13A O14A C15A C16A . . . . 178.8(2) ?
loop_
    _geom_hbond_atom_site_label_D
    _geom_hbond_atom_site_label_H
    _geom_hbond_atom_site_label_A
    _geom_hbond_site_symmetry_A
    _geom_hbond_distance_DH
    _geom_hbond_distance_HA
    _geom_hbond_distance_DA
    _geom_hbond_angle_DHA
    N1 H1 O12 . 0.924(15) 1.776(18) 2.582(2) 144(2)
    N1A H1A O12A . 0.905(15) 1.870(18) 2.633(2) 140.6(19)
    C7 H7 O13A . 0.95 2.50 3.203(3) 130.6
    C8 H8 O12A . 0.95 2.51 3.456(3) 171.8
    C8A H8A O12 . 0.95 2.52 3.412(3) 156.3
    C16A H16D O13 4_666 0.98 2.46 3.379(3) 156.2
