# Supplementary material for: (Z)-Ethyl 2-oxo-3-(1,2-dihydroquinolin-2-yl­idene)propano­ate
Source: Acta Crystallogr Sect E Struct Rep Online. 2010 Jun 23;66(Pt 7):o1746–7. doi: 10.1107/S160053681002324X (PMC3007001; doi:10.1107/S160053681002324X)
Supplement: Supplementary file 2 [file e-66-o1746-Isup2.hkl]

#
# h,k,l, Fc-squared, Fo-squared, sigma(Fo-squared) and status flag
#
data_I
_shelx_title '  pol1 in P 21/n'
_shelx_refln_list_code          4
_shelx_F_calc_maximum      227.88
_exptl_crystal_F_000      1024.00
_reflns_d_resolution_high  0.8332
 
loop_
 _symmetry_equiv_pos_as_xyz
 'x, y, z'
 '-x+1/2, y+1/2, -z+1/2'
 '-x, -y, -z'
 'x-1/2, -y-1/2, z-1/2'
 
_cell_length_a     7.8367
_cell_length_b    11.9726
_cell_length_c    25.3156
_cell_angle_alpha  90.000
_cell_angle_beta   99.019
_cell_angle_gamma  90.000
 
_shelx_F_squared_multiplier     1.000
 
loop_
 _refln_index_h
 _refln_index_k
 _refln_index_l
 _refln_F_squared_calc
 _refln_F_squared_meas
 _refln_F_squared_sigma
 _refln_observed_status
   2   0   0     8857.58     7823.55    311.18 o
   4   0   0     1092.34     1037.04     28.15 o
   6   0   0        0.03        1.48     14.78 o
   1   1   0      129.04      152.21      4.98 o
   2   1   0    10212.84     9292.23    125.56 o
   3   1   0      309.12      324.34      8.15 o
   4   1   0      237.98      259.54     15.79 o
   5   1   0       13.03       25.22      7.07 o
   6   1   0      667.40      672.01     24.52 o
   7   1   0      107.01       91.86     12.39 o
   8   1   0       30.28       34.05      8.87 o
   1   2   0      387.35      305.85      7.88 o
   2   2   0      302.52      280.72      8.64 o
   3   2   0     2858.95     2751.73     45.41 o
   4   2   0        3.71        0.81      3.99 o
   5   2   0      306.46      292.47     19.22 o
   6   2   0      204.00      213.35     30.30 o
   7   2   0       78.14       94.61     17.74 o
   8   2   0       83.75       39.77     14.78 o
   9   2   0       96.19       88.70     19.22 o
   1   3   0      613.33      533.38     23.90 o
   2   3   0      861.40      836.92     24.32 o
   3   3   0      244.44      242.43      9.61 o
   4   3   0        0.55       11.83      5.57 o
   5   3   0      275.14      249.87     25.87 o
   6   3   0       42.71       59.18     14.78 o
   7   3   0       56.58       57.65     12.46 o
   8   3   0       12.07        2.37     26.61 o
   9   3   0       15.10       17.74     25.13 o
   0   4   0     2677.12     2701.78     70.99 o
   1   4   0       24.90       28.50      6.44 o
   2   4   0      242.68      215.81     10.03 o
   3   4   0     1608.95     1584.93     28.59 o
   4   4   0      179.76      206.91     11.41 o
   5   4   0       60.39       63.64      4.78 o
   6   4   0        4.80       25.28     19.96 o
   7   4   0       81.33       64.21     25.87 o
   8   4   0       42.60       40.20     34.74 o
   1   5   0      751.26      800.14     20.19 o
   2   5   0      373.19      405.87     15.81 o
   3   5   0      264.82      303.05     11.95 o
   4   5   0      191.96      243.33     29.13 o
   5   5   0      137.01      163.63     16.62 o
   6   5   0        2.68       20.31     11.19 o
   7   5   0       31.27       33.16     13.73 o
   8   5   0       13.92        8.70     17.72 o
   0   6   0      331.85      333.07     52.48 o
   1   6   0       87.66       86.97      9.52 o
   2   6   0       37.65       47.32      8.95 o
   3   6   0      182.02      196.53     11.65 o
   4   6   0      906.06      901.66     46.71 o
   5   6   0       98.22       42.56     38.05 o
   6   6   0       23.42       23.19     11.09 o
   7   6   0        9.01       18.52     16.11 o
   8   6   0       13.71      -22.50     32.32 o
   1   7   0        0.72        2.49      8.99 o
   2   7   0      303.31      310.33     17.74 o
   3   7   0      271.38      279.67     15.06 o
   4   7   0        4.24       -3.18      9.70 o
   5   7   0       20.37       14.90      7.52 o
   6   7   0       14.31        6.06     10.35 o
   7   7   0       61.00       55.89     20.14 o
   8   7   0       50.14       31.04     38.44 o
   0   8   0      165.40      167.24     20.83 o
   1   8   0      365.20      369.47     17.53 o
   2   8   0      107.83      113.04     13.15 o
   3   8   0      184.92      185.48     14.31 o
   4   8   0       23.95       56.45     17.49 o
   5   8   0       34.54       50.17     11.87 o
   6   8   0        3.01        0.74     10.94 o
   7   8   0       48.56       38.78     11.09 o
   1   9   0       62.19       59.53     13.66 o
   2   9   0       11.96        9.29     13.66 o
   3   9   0        0.69       11.40     13.50 o
   4   9   0      166.51      169.21     15.92 o
   5   9   0        3.54       17.08     11.64 o
   6   9   0       71.58       79.48     13.88 o
   7   9   0       59.05       82.78     34.00 o
   0  10   0       84.95      129.46     25.88 o
   1  10   0      783.39      802.88     29.44 o
   2  10   0      146.52      127.83     30.94 o
   3  10   0      165.51      149.28     17.75 o
   4  10   0        5.91       10.43     15.58 o
   5  10   0       55.96       81.54     19.22 o
   6  10   0        3.61        7.19     15.58 o
   1  11   0      599.55      609.93     34.35 o
   2  11   0       12.28       23.19     17.82 o
   3  11   0      198.40      234.89     33.07 o
   4  11   0       14.58      -10.23     16.68 o
   5  11   0       15.21        4.99     15.86 o
   0  12   0      432.81      441.75     42.82 o
   1  12   0       43.37       57.37     21.20 o
   2  12   0      264.09      291.23     24.96 o
   3  12   0       64.84       68.47     20.39 o
   4  12   0       72.15       57.80     21.26 o
   5  12   0        3.43        0.00     42.87 o
   1  13   0      118.16      103.00     27.59 o
   2  13   0       53.20       48.45     47.12 o
   3  13   0      116.46       73.91     24.50 o
   0  14   0        0.01      -34.00     53.22 o
   1  14   0        7.98       12.09     37.89 o
   2  14   0        1.30        6.35     42.87 o
  -7   0   1     1321.82     1271.33     32.52 o
  -5   0   1       50.22       21.50     12.57 o
  -3   0   1      388.49      373.39     24.39 o
  -1   0   1      460.62      397.93     13.30 o
   1   0   1      544.38      476.67     17.74 o
   3   0   1      630.46      563.92     16.73 o
   5   0   1        7.58        5.91      5.74 o
   7   0   1      322.37      286.79     47.31 o
  -8   1   1       34.40       28.09      8.87 o
  -7   1   1        4.23       -3.81     12.31 o
  -6   1   1       89.60       97.19     10.54 o
  -5   1   1      360.84      357.18      8.53 o
  -4   1   1       86.14       85.36      4.27 o
  -3   1   1       47.79       46.44      5.02 o
  -2   1   1       38.41       47.44      9.21 o
  -1   1   1      401.46      370.25     12.61 o
   1   1   1       51.65       44.02      3.56 o
   2   1   1       60.33       62.12      7.32 o
   3   1   1      321.21      311.77     12.51 o
   4   1   1       14.43       24.84      9.13 o
   5   1   1     1068.48     1046.23     54.26 o
   6   1   1       97.40       98.05     11.11 o
   7   1   1       31.82       12.08     25.13 o
   8   1   1        9.31       19.12      8.13 o
  -9   2   1       48.65       45.83     20.70 o
  -8   2   1      132.26      147.56     25.13 o
  -7   2   1      684.91      622.23     21.80 o
  -6   2   1       29.38       31.04      9.82 o
  -5   2   1       32.20       38.10      4.22 o
  -4   2   1      145.83      137.94     11.95 o
  -3   2   1      605.64      615.69     15.73 o
  -2   2   1     6754.67     6171.93    279.08 o
  -1   2   1      151.71      168.37      5.88 o
   0   2   1     5275.04     4868.83     82.60 o
   1   2   1      648.16      626.35     15.15 o
   2   2   1      366.55      323.39      9.18 o
   3   2   1       36.30       38.44      2.75 o
   4   2   1       22.43       12.26      6.82 o
   5   2   1       37.15       53.44      8.36 o
   6   2   1      490.60      462.84     33.26 o
   7   2   1       25.12       24.25     12.39 o
   8   2   1      124.72       95.29     58.39 o
   9   2   1        5.63        1.48     11.83 o
  -9   3   1       31.99       -5.91     22.17 o
  -8   3   1       22.36       47.71     19.22 o
  -7   3   1        0.39       -8.92     11.17 o
  -6   3   1        2.58       -4.65     13.30 o
  -5   3   1      137.21      150.29      6.22 o
  -4   3   1      664.85      684.45     20.70 o
  -3   3   1     2390.72     2248.45     82.57 o
  -2   3   1      176.09      193.86      8.06 o
  -1   3   1       24.71       29.12      5.33 o
   0   3   1      184.00      229.00      8.48 o
   1   3   1        0.11       13.13      4.88 o
   2   3   1      966.82      903.96     19.53 o
   3   3   1       39.03       36.41      5.54 o
   4   3   1      865.09      837.70     14.49 o
   5   3   1       27.57       38.64     18.48 o
   6   3   1       92.09       93.84     10.70 o
   7   3   1        3.58      -10.02      9.96 o
   8   3   1        0.48       27.85     12.86 o
   9   3   1      274.93      354.79     34.00 o
  -8   4   1       20.17       15.40     15.38 o
  -7   4   1       38.72       29.04     26.61 o
  -6   4   1        1.63      -11.03     12.02 o
  -5   4   1       45.25       55.20      9.18 o
  -4   4   1        0.20       -8.76     12.52 o
  -3   4   1      513.85      548.59     16.34 o
  -2   4   1        4.04       -8.99      5.99 o
  -1   4   1       20.08       11.12      6.61 o
   0   4   1     1650.83     1740.59     35.45 o
   1   4   1      967.72     1020.01     22.90 o
   2   4   1       58.20       52.16      5.99 o
   3   4   1     2890.56     2913.63     49.52 o
   4   4   1      103.20       92.89     13.30 o
   5   4   1       73.02       69.12     13.30 o
   6   4   1        2.62        7.12     10.27 o
   7   4   1       10.68        3.11     13.65 o
   8   4   1       83.53      114.65     16.87 o
  -8   5   1       41.40       10.98     22.91 o
  -7   5   1       25.30       44.59     15.00 o
  -6   5   1        6.12        8.66     16.26 o
  -5   5   1      140.27      121.22     14.78 o
  -4   5   1       21.65       30.08     10.23 o
  -3   5   1     1381.11     1519.53     48.40 o
  -2   5   1      653.78      674.71     17.85 o
  -1   5   1     2694.76     2785.38     55.20 o
   0   5   1     1056.28     1018.90     23.93 o
   1   5   1     1926.01     1929.56     38.76 o
   2   5   1     1131.27     1250.73     27.33 o
   3   5   1     2443.63     2375.03     41.27 o
   4   5   1        9.07       10.37     11.50 o
   5   5   1      103.93      122.14      8.17 o
   6   5   1       13.62       -7.96     19.22 o
   7   5   1       18.04        5.84     16.11 o
   8   5   1       30.71       61.04     24.84 o
  -8   6   1       83.32      101.76     30.07 o
  -7   6   1        4.99        2.96     17.19 o
  -6   6   1       50.92       56.63      8.19 o
  -5   6   1        3.64       13.63     15.95 o
  -4   6   1      585.97      573.64     16.85 o
  -3   6   1       96.21      114.42     11.24 o
  -2   6   1     1499.93     1513.31     88.04 o
  -1   6   1       71.65       62.23      9.13 o
   0   6   1        0.28        6.44      9.82 o
   1   6   1     1740.00     1788.61     59.32 o
   2   6   1       75.00       76.86      9.06 o
   3   6   1     1598.29     1783.06     39.32 o
   4   6   1      212.02      208.17     10.00 o
   5   6   1        0.16        7.58      8.17 o
   6   6   1      166.24      186.26     22.17 o
   7   6   1        0.42        4.89     16.21 o
   8   6   1       17.00        5.44     49.52 o
  -8   7   1       27.87       48.78     38.44 o
  -7   7   1        9.85       12.11     22.91 o
  -6   7   1        0.99       -4.18      8.45 o
  -5   7   1        5.54        9.69      8.42 o
  -4   7   1      204.72      231.97     14.78 o
  -3   7   1      542.58      598.03     25.63 o
  -2   7   1     1273.25     1237.98     44.17 o
  -1   7   1       43.97       38.22      9.36 o
   0   7   1     1281.01     1315.74     41.84 o
   1   7   1      422.57      421.28     20.48 o
   2   7   1     4460.56     4797.84     90.43 o
   3   7   1      585.36      581.19     28.17 o
   4   7   1      133.30      141.60     13.66 o
   5   7   1        6.88        7.39      8.48 o
   6   7   1      152.94      162.28     14.04 o
   7   7   1        8.14       32.25     20.54 o
   8   7   1       23.87       45.83     36.96 o
  -7   8   1       26.75       15.82     14.07 o
  -6   8   1        9.29        8.99     10.83 o
  -5   8   1       19.30       40.97     12.10 o
  -4   8   1      486.74      500.86     19.59 o
  -3   8   1      741.54      757.36     24.96 o
  -2   8   1      620.46      593.26     21.13 o
  -1   8   1      134.94      144.32     18.56 o
   0   8   1     2041.32     1953.05     44.20 o
   1   8   1      410.50      431.15     18.26 o
   2   8   1        1.68       -5.34     11.10 o
   3   8   1       63.91       59.69     11.71 o
   4   8   1       26.64       40.96      9.93 o
   5   8   1      113.62      113.80     20.70 o
   6   8   1        9.79        0.49     10.58 o
   7   8   1        3.41      -14.78     19.83 o
  -7   9   1      177.48      167.91     18.48 o
  -6   9   1       11.33        4.49     17.00 o
  -5   9   1        3.05       -2.46     11.40 o
  -4   9   1       31.94       24.29     13.60 o
  -3   9   1       22.51       21.82     13.60 o
  -2   9   1       47.85       42.91     14.34 o
  -1   9   1     5902.65     6047.23    124.61 o
   0   9   1     1772.83     1809.74     43.08 o
   1   9   1      485.99      495.67     21.34 o
   2   9   1       68.95       57.02     14.29 o
   3   9   1        1.30       -2.70     13.92 o
   4   9   1      175.06      169.07     14.49 o
   5   9   1       74.71       83.78     17.74 o
   6   9   1      164.66      166.47     16.26 o
   7   9   1       76.52       88.70     32.52 o
  -6  10   1        8.12       -4.53     16.63 o
  -5  10   1       17.10       -6.83     12.02 o
  -4  10   1       16.46       36.17     19.67 o
  -3  10   1      566.29      568.80     25.38 o
  -2  10   1      568.25      577.11     47.87 o
  -1  10   1      188.05      192.06     27.74 o
   0  10   1     9398.50     9767.99    175.10 o
   1  10   1        6.37       14.62     14.05 o
   2  10   1       67.88       90.07     16.53 o
   3  10   1      107.34      101.69     16.86 o
   4  10   1       24.97       17.59     19.96 o
   5  10   1      162.95      132.66     17.00 o
   6  10   1        9.31        9.33     18.09 o
  -6  11   1       36.75       32.21     86.48 o
  -5  11   1       38.64       36.26     20.70 o
  -4  11   1       91.88       77.00     18.23 o
  -3  11   1      140.95       92.59     18.23 o
  -2  11   1       37.55        4.13     17.56 o
  -1  11   1     1859.49     1997.63     68.71 o
   0  11   1      390.04      357.07     23.81 o
   1  11   1      767.30      754.59     55.05 o
   2  11   1      955.17      929.13     34.30 o
   3  11   1        9.51        5.94     15.79 o
   4  11   1       20.66       19.08     39.17 o
   5  11   1       55.55       55.84     18.09 o
  -5  12   1       13.84       75.39     42.87 o
  -4  12   1        0.17      -31.08     20.72 o
  -3  12   1        0.03        0.97     19.19 o
  -2  12   1      198.52      226.51     23.91 o
  -1  12   1        0.80        8.00     17.28 o
   0  12   1      675.27      636.31     27.98 o
   1  12   1      253.57      240.16     24.10 o
   2  12   1        9.47       -2.94     15.81 o
   3  12   1      143.39      233.08     65.78 o
   4  12   1        3.43      -24.73     17.22 o
   5  12   1       55.87       -5.91     41.39 o
  -3  13   1       27.70       10.22     23.89 o
  -2  13   1       27.26       28.77     23.26 o
  -1  13   1       13.89       12.12     25.82 o
   0  13   1        9.80       47.23     26.85 o
   1  13   1        9.13       -9.02     25.92 o
   2  13   1       32.50       35.73     33.74 o
   3  13   1       36.64       44.22     76.87 o
  -2  14   1        0.08      -40.20     36.52 o
  -1  14   1        1.62       18.58     26.71 o
   0  14   1       10.72       14.45     30.66 o
   1  14   1        1.41       -7.48     48.78 o
   2  14   1       26.12       61.61     41.86 o
  -8   0   2      550.09      527.75     17.74 o
  -6   0   2       28.97       35.48     11.83 o
  -4   0   2       94.03       86.59     17.74 o
  -2   0   2     1111.81     1075.26     25.91 o
   2   0   2     2576.95     2493.46     80.57 o
   4   0   2       92.92      103.91     11.83 o
   6   0   2      149.87      142.34      7.25 o
  -9   1   2        9.93       10.35     13.30 o
  -8   1   2       24.81       14.78     10.35 o
  -7   1   2        8.12       14.15      5.49 o
  -6   1   2        1.91        6.91      7.43 o
  -5   1   2      502.07      484.96     12.76 o
  -4   1   2       49.25       36.88      5.04 o
  -3   1   2     4313.33     4080.27     59.63 o
  -2   1   2     6502.94     6075.69     92.29 o
  -1   1   2      511.74      539.48      9.36 o
   0   1   2        4.93       14.59      5.28 o
   1   1   2       67.11       58.58      2.35 o
   2   1   2     2122.67     1824.69     54.12 o
   3   1   2        0.38       -6.61      4.41 o
   4   1   2       63.83       65.85      8.20 o
   5   1   2       10.75       24.55     13.73 o
   6   1   2      784.38      820.47     36.24 o
   7   1   2      157.53      181.29     22.17 o
   8   1   2      242.48      319.31     57.65 o
  -9   2   2       53.67       76.87     23.65 o
  -8   2   2        1.49        4.43     16.26 o
  -7   2   2       72.01       56.58     15.52 o
  -6   2   2        1.97        6.58      6.81 o
  -5   2   2      438.00      430.87     20.37 o
  -4   2   2     2404.98     2226.51     40.13 o
  -3   2   2        0.96       23.76     13.62 o
  -2   2   2      312.64      266.00      7.59 o
  -1   2   2      654.16      573.20     30.19 o
   0   2   2     5012.85     4614.08    114.20 o
   1   2   2    19987.73    18334.78    263.97 o
   2   2   2     1113.65     1010.85     17.77 o
   3   2   2     1688.82     1706.72     31.52 o
   4   2   2        4.84        4.94      6.35 o
   5   2   2       47.27       37.35     18.48 o
   6   2   2        0.03        5.46      8.50 o
   7   2   2        0.97       14.78     16.26 o
   8   2   2        8.61        8.79     12.57 o
  -9   3   2       16.43       -2.96     28.09 o
  -8   3   2       36.67       27.29     14.07 o
  -7   3   2       22.84       30.12     14.78 o
  -6   3   2        1.60       -3.02      3.99 o
  -5   3   2     2488.83     2551.22     57.91 o
  -4   3   2       23.10       10.28     14.65 o
  -3   3   2        1.48        6.99      8.27 o
  -2   3   2      625.27      588.60     19.46 o
  -1   3   2      816.35      796.03     21.78 o
   0   3   2     1269.79     1085.13     27.31 o
   1   3   2      173.12      179.80      7.77 o
   2   3   2     9373.64     9104.64    136.98 o
   3   3   2       53.38       54.50      7.62 o
   4   3   2       33.68       42.74     17.74 o
   5   3   2      234.70      265.43     21.44 o
   6   3   2      571.72      618.45     21.40 o
   7   3   2      299.29      304.29     16.67 o
   8   3   2      347.15      396.45     33.26 o
  -8   4   2      228.44      272.00     20.63 o
  -7   4   2       49.21       33.82     13.46 o
  -6   4   2       39.54       48.46      6.01 o
  -5   4   2      157.07      147.83     14.78 o
  -4   4   2     5873.25     5986.66    153.75 o
  -3   4   2     1366.14     1270.55     24.41 o
  -2   4   2       39.37       41.84      6.60 o
  -1   4   2       95.78      123.26     12.32 o
   0   4   2      145.96      164.07     10.67 o
   1   4   2     4661.56     4827.91     87.35 o
   2   4   2      985.55      951.59     21.15 o
   3   4   2     5854.13     6256.26     97.32 o
   4   4   2       20.82       15.53      4.00 o
   5   4   2        2.74       11.83     14.04 o
   6   4   2       20.71       26.35     12.13 o
   7   4   2      100.23      132.69     22.91 o
   8   4   2      134.49      121.62     74.65 o
  -8   5   2       28.87       57.23     24.34 o
  -7   5   2        6.10       43.49     38.44 o
  -6   5   2       23.53       14.78      6.40 o
  -5   5   2      568.28      632.71     26.61 o
  -4   5   2      392.54      397.32     13.01 o
  -3   5   2     1797.97     1780.23     85.63 o
  -2   5   2      242.54      266.75     11.89 o
  -1   5   2       68.48       73.84     10.46 o
   0   5   2      679.18      726.79     19.16 o
   1   5   2       47.44       48.03     10.45 o
   2   5   2     2444.18     2545.13     49.68 o
   3   5   2       43.42       54.26      6.88 o
   4   5   2        1.34       -6.91     11.04 o
   5   5   2       65.15       84.87      7.61 o
   6   5   2       10.79       19.07     12.23 o
   7   5   2       45.84       38.12     14.98 o
   8   5   2      386.55      372.72     30.80 o
  -8   6   2        0.24       34.38     32.62 o
  -7   6   2        0.80       -0.97     17.05 o
  -6   6   2        1.12        0.18     12.93 o
  -5   6   2        0.74        5.91      9.03 o
  -4   6   2        9.06       16.26     12.54 o
  -3   6   2        0.56        4.84      8.45 o
  -2   6   2      177.52      177.58     11.03 o
  -1   6   2        6.27        1.17      8.38 o
   0   6   2      306.95      323.99     13.94 o
   1   6   2     1227.05     1259.29     28.81 o
   2   6   2      341.40      351.11     13.55 o
   3   6   2      751.50      827.87     20.22 o
   4   6   2      371.25      372.60     31.72 o
   5   6   2        3.48        5.54      8.87 o
   6   6   2       63.01       69.48     17.74 o
   7   6   2       12.55       14.78     17.19 o
   8   6   2      459.54      468.88    104.96 o
  -8   7   2      204.79      159.65     48.78 o
  -7   7   2       16.22        9.64      8.36 o
  -6   7   2        9.37       -9.48     22.44 o
  -5   7   2        0.50       -0.82      8.42 o
  -4   7   2       19.45       10.94      9.13 o
  -3   7   2      112.38      101.62     15.24 o
  -2   7   2      170.79      209.46     13.62 o
  -1   7   2       47.38       60.75     12.16 o
   0   7   2      209.44      206.82     12.68 o
   1   7   2       49.63       35.20     14.59 o
   2   7   2        7.76       10.01      9.06 o
   3   7   2       60.38       73.98     11.04 o
   4   7   2      131.12      136.40     10.12 o
   5   7   2        1.33       -3.74     17.74 o
   6   7   2       26.66       30.20      7.39 o
   7   7   2       44.10       37.57     52.48 o
  -7   8   2       76.16       86.04     15.00 o
  -6   8   2        1.05        6.87     11.29 o
  -5   8   2       10.47       13.78     16.49 o
  -4   8   2       49.13       43.96     13.35 o
  -3   8   2        6.66        9.00     10.83 o
  -2   8   2      209.52      219.94     15.21 o
  -1   8   2       10.70        9.12     11.76 o
   0   8   2      233.36      255.42     22.19 o
   1   8   2       96.39       93.11     11.91 o
   2   8   2       11.32       10.35     11.98 o
   3   8   2       63.65       67.40     11.77 o
   4   8   2        3.18       -1.66     15.98 o
   5   8   2       14.36        5.70     13.30 o
   6   8   2      457.31      419.43     62.09 o
   7   8   2        2.51       16.34     32.52 o
  -7   9   2       22.07       24.77     16.90 o
  -6   9   2        0.61       -8.95     15.75 o
  -5   9   2        9.14        4.49     11.76 o
  -4   9   2        1.47       11.15     13.35 o
  -3   9   2       67.34       66.72     15.82 o
  -2   9   2       36.77       16.92     12.79 o
  -1   9   2      528.62      533.32     23.24 o
   0   9   2      132.45      147.19     16.36 o
   1   9   2      207.64      185.13     16.36 o
   2   9   2        9.19       -3.01     13.73 o
   3   9   2      104.72      104.24     15.15 o
   4   9   2        0.99       18.17     12.65 o
   5   9   2      301.14      297.00     24.39 o
   6   9   2        2.06       -9.71     19.96 o
   7   9   2       56.60       97.57     32.52 o
  -6  10   2        7.20       40.36     22.02 o
  -5  10   2       37.95       51.34     14.03 o
  -4  10   2       38.96       56.76     25.92 o
  -3  10   2      540.19      578.87     42.36 o
  -2  10   2       41.13       45.97     15.87 o
  -1  10   2     1277.28     1266.97     36.30 o
   0  10   2      413.30      431.62     22.08 o
   1  10   2        0.25        2.50     15.83 o
   2  10   2      186.30      194.48     18.59 o
   3  10   2        0.64       18.54     22.11 o
   4  10   2        3.61       -6.67     15.86 o
   5  10   2       47.04       73.64     44.35 o
   6  10   2      356.84      360.50     21.88 o
  -6  11   2       14.37        1.69     24.84 o
  -5  11   2        9.15        0.38     15.36 o
  -4  11   2      117.10      166.09     20.45 o
  -3  11   2        2.90        1.56     16.97 o
  -2  11   2      535.58      515.36     26.75 o
  -1  11   2     1791.31     1845.53     88.70 o
   0  11   2       10.18       -6.39     16.61 o
   1  11   2      345.08      359.22     23.98 o
   2  11   2        3.59        2.61     19.43 o
   3  11   2      124.26      111.12     20.20 o
   4  11   2        3.07       26.23     16.18 o
   5  11   2      447.65      394.26     55.44 o
  -5  12   2        0.20       70.96     42.87 o
  -4  12   2      107.16       68.68     24.23 o
  -3  12   2        8.10       23.12     19.53 o
  -2  12   2      514.51      455.68     28.34 o
  -1  12   2      693.62      693.79     32.96 o
   0  12   2       26.24       56.48     20.86 o
   1  12   2       13.65        1.84     20.11 o
   2  12   2        1.41       16.28     23.70 o
   3  12   2      207.54      183.11     27.53 o
   4  12   2       39.36       44.35     19.86 o
  -4  13   2       69.67      133.05     65.04 o
  -3  13   2        6.40        1.53     26.38 o
  -2  13   2        5.19      -10.64     26.12 o
  -1  13   2      119.86       72.92     27.36 o
   0  13   2      180.77      201.25     33.15 o
   1  13   2       36.33       42.36     31.48 o
   2  13   2       94.99      135.64     38.06 o
   3  13   2       15.63        1.48     30.07 o
  -2  14   2        0.79      -30.33     32.22 o
  -1  14   2        1.48      -13.79     27.76 o
   0  14   2        0.28      -25.75     27.41 o
   1  14   2       42.45       28.88     37.89 o
  -7   0   3      306.67      307.48     20.70 o
  -5   0   3      279.76      233.67     25.87 o
  -3   0   3      137.73      133.94      8.17 o
  -1   0   3      252.36      246.95     15.52 o
   1   0   3      474.07      459.76     19.96 o
   3   0   3     3365.86     3236.51     66.01 o
   5   0   3        0.95        7.69     23.65 o
  -9   1   3       45.70       62.09     20.70 o
  -8   1   3        0.90       -7.66      5.13 o
  -7   1   3       92.84      100.48      7.79 o
  -6   1   3        0.68        5.84      7.84 o
  -5   1   3       46.48       50.08      9.10 o
  -4   1   3     1349.22     1255.99     22.55 o
  -3   1   3        1.79       -5.23      6.61 o
  -2   1   3    19483.02    17884.73    292.14 o
  -1   1   3       38.01       37.02      3.08 o
   0   1   3       14.22       16.46      3.20 o
   1   1   3       76.61       71.30      3.63 o
   2   1   3      115.60      109.71      3.48 o
   3   1   3      354.53      329.24     13.14 o
   4   1   3      109.35      104.47      9.99 o
   5   1   3     5238.15     5565.39    107.37 o
   6   1   3      543.39      571.39     26.30 o
   7   1   3      104.79      118.00     24.33 o
   8   1   3      103.37      149.31     41.39 o
  -9   2   3        0.23       11.83     23.65 o
  -8   2   3       51.83       38.44     17.74 o
  -7   2   3       50.27       44.04     20.48 o
  -6   2   3       22.15       52.19     17.18 o
  -5   2   3        8.78       20.81      6.73 o
  -4   2   3      422.15      401.22      9.93 o
  -3   2   3        0.09       -5.03      6.19 o
  -2   2   3     4304.16     4070.42     78.96 o
  -1   2   3      158.98      147.13      5.44 o
   0   2   3       58.13       65.70      4.49 o
   1   2   3     2107.80     1983.19     32.99 o
   2   2   3      202.44      183.92      5.36 o
   3   2   3      260.80      276.98      9.65 o
   4   2   3       73.16       52.13      7.29 o
   5   2   3       37.44       45.15      9.25 o
   6   2   3      242.74      257.61     51.74 o
   7   2   3        0.00      -12.55      8.36 o
   8   2   3       82.93       73.78     14.78 o
  -9   3   3        1.10        0.00     23.65 o
  -8   3   3      112.58       97.86     17.72 o
  -7   3   3       40.32       39.31     11.99 o
  -6   3   3        0.03       10.41      7.30 o
  -5   3   3      848.53      816.24     19.78 o
  -4   3   3       61.27       59.24     13.61 o
  -3   3   3        4.22       15.68      4.98 o
  -2   3   3      328.54      340.86      9.96 o
  -1   3   3       46.62       46.85     13.48 o
   0   3   3     2027.36     1884.31     36.34 o
   1   3   3      146.28      131.30      5.99 o
   2   3   3      293.42      261.44      9.46 o
   3   3   3        0.20        3.45      3.76 o
   4   3   3       69.29       65.02      8.99 o
   5   3   3       82.27       80.47     10.43 o
   6   3   3        0.04       -3.70      9.82 o
   7   3   3        2.33       26.06     47.31 o
   8   3   3      690.22      715.49     73.91 o
  -9   4   3        2.99       38.44     31.04 o
  -8   4   3       33.79      -12.21     19.96 o
  -7   4   3       63.67       79.24     14.88 o
  -6   4   3      244.14      267.03     10.43 o
  -5   4   3      467.54      517.40     22.17 o
  -4   4   3      404.51      408.05     14.72 o
  -3   4   3      197.72      165.42      9.79 o
  -2   4   3     1012.28      948.31     23.17 o
  -1   4   3      138.48      145.58      8.70 o
   0   4   3      399.29      417.75     20.70 o
   1   4   3      850.28      932.36     22.75 o
   2   4   3      678.65      659.50     14.51 o
   3   4   3      659.43      685.10     15.36 o
   4   4   3       74.68       72.12     13.17 o
   5   4   3        2.58       11.59     10.70 o
   6   4   3       21.54       48.78     13.30 o
   7   4   3      358.88      385.32     22.17 o
   8   4   3      222.01      230.51     25.37 o
  -8   5   3       18.85       18.88     19.42 o
  -7   5   3        6.54        5.24      6.30 o
  -6   5   3        2.70        8.19      7.83 o
  -5   5   3      375.29      364.66     14.46 o
  -4   5   3       71.69       80.99     12.82 o
  -3   5   3     1025.73      992.84     43.42 o
  -2   5   3      137.06      132.04     14.17 o
  -1   5   3       57.30       40.30     11.41 o
   0   5   3     3494.55     3612.37     69.35 o
   1   5   3     2497.56     2550.90     50.76 o
   2   5   3     3186.98     3421.35     87.32 o
   3   5   3       74.40       73.61      6.89 o
   4   5   3        7.51        0.79      5.20 o
   5   5   3       26.48       43.89     11.90 o
   6   5   3       14.03        9.52     12.57 o
   7   5   3      547.87      645.51     27.77 o
   8   5   3      424.56      443.07     33.26 o
  -8   6   3      105.19      130.63     33.96 o
  -7   6   3        6.07        8.89      9.08 o
  -6   6   3        0.22      -13.16     14.25 o
  -5   6   3      923.08      958.32     61.77 o
  -4   6   3     1953.53     2034.95     39.63 o
  -3   6   3      576.13      657.51     25.01 o
  -2   6   3     1140.11     1156.17     28.05 o
  -1   6   3     2107.13     2106.53     43.72 o
   0   6   3     1984.31     2052.32     57.25 o
   1   6   3      979.77     1176.43     25.39 o
   2   6   3      495.63      516.45     16.95 o
   3   6   3       75.12       69.63      7.66 o
   4   6   3        6.51        0.71      7.14 o
   5   6   3      121.47      147.48      8.73 o
   6   6   3       63.38       54.70     17.74 o
   7   6   3       12.20        2.23     18.64 o
   8   6   3      100.60      132.40     30.80 o
  -8   7   3       76.59       78.35     47.31 o
  -7   7   3        7.09       -5.58      9.67 o
  -6   7   3      197.56      232.78     23.51 o
  -5   7   3       28.21       28.77      9.47 o
  -4   7   3        0.01       -9.19     13.66 o
  -3   7   3        4.09        8.50     10.17 o
  -2   7   3      123.22      118.00     11.63 o
  -1   7   3        1.98       -1.31      9.06 o
   0   7   3       10.50       -2.41     10.20 o
   1   7   3      593.69      658.79     19.20 o
   2   7   3      819.35      852.04     32.53 o
   3   7   3       79.62      121.06     18.43 o
   4   7   3      174.38      176.72     10.96 o
   5   7   3       20.89       22.17      7.93 o
   6   7   3       70.68       70.96      5.69 o
   7   7   3       46.12       54.25     19.96 o
  -7   8   3        6.02       -3.30     22.02 o
  -6   8   3      149.88      140.99     24.52 o
  -5   8   3       33.05       40.91     14.21 o
  -4   8   3      710.12      752.99     25.56 o
  -3   8   3      246.51      292.11     16.93 o
  -2   8   3      196.68      204.36     15.87 o
  -1   8   3      304.06      305.64     17.27 o
   0   8   3      171.34      166.25     14.88 o
   1   8   3      263.87      287.03     16.41 o
   2   8   3        1.73        9.31     11.16 o
   3   8   3        4.52        9.81      8.81 o
   4   8   3       10.01        9.17     10.67 o
   5   8   3      293.45      288.35     14.52 o
   6   8   3      125.56      115.66     20.70 o
   7   8   3      409.31      430.41     37.70 o
  -7   9   3      113.93      106.49     29.05 o
  -6   9   3       15.75       18.03     16.29 o
  -5   9   3      109.30      107.99     13.92 o
  -4   9   3       53.78       42.27     14.21 o
  -3   9   3      327.96      356.36     27.20 o
  -2   9   3     5060.37     5123.50     99.71 o
  -1   9   3      481.29      507.52     43.66 o
   0   9   3      877.33      884.28     29.20 o
   1   9   3      161.56      148.23     18.72 o
   2   9   3       60.25       74.37     13.72 o
   3   9   3        2.31       10.08     13.62 o
   4   9   3        1.90        8.61     11.77 o
   5   9   3       38.36       22.24     12.41 o
   6   9   3        0.59       16.50     11.60 o
   7   9   3       52.13      -45.83     45.83 o
  -6  10   3        0.20      -17.90     19.53 o
  -5  10   3       58.87       48.44     14.36 o
  -4  10   3      587.72      597.56     28.33 o
  -3  10   3      978.81     1034.02     33.63 o
  -2  10   3      390.42      394.40     22.97 o
  -1  10   3     3652.94     3912.67     80.18 o
   0  10   3       26.67       27.15     15.87 o
   1  10   3      104.31      144.80     17.77 o
   2  10   3       41.75       33.41     16.17 o
   3  10   3        9.46      -15.65     15.64 o
   4  10   3        3.43       10.00     14.38 o
   5  10   3      487.29      451.36     21.26 o
   6  10   3       40.01       25.39     17.68 o
  -6  11   3       11.02      -19.22     34.00 o
  -5  11   3        3.52       24.62     21.55 o
  -4  11   3        3.84        4.63     18.77 o
  -3  11   3       36.22       36.13     19.01 o
  -2  11   3     3996.66     4058.89    202.68 o
  -1  11   3      177.88      160.37     21.09 o
   0  11   3       78.36       63.35     20.61 o
   1  11   3      459.57      424.65     25.18 o
   2  11   3      108.23       84.18     18.38 o
   3  11   3        2.50       -5.54     20.89 o
   4  11   3        5.32       26.87     17.40 o
   5  11   3      132.37      148.28     22.93 o
  -5  12   3       41.81       11.83     42.87 o
  -4  12   3       31.21       25.25     20.22 o
  -3  12   3       22.39       10.03     31.09 o
  -2  12   3       14.22       13.63     21.53 o
  -1  12   3      722.41      745.95     32.78 o
   0  12   3       12.70       -3.59     19.72 o
   1  12   3      309.53      314.44     26.03 o
   2  12   3      133.91      165.99     23.45 o
   3  12   3        7.67        2.72     23.19 o
   4  12   3        0.00      -28.72     19.15 o
  -3  13   3       69.51       68.67     27.85 o
  -2  13   3        1.58        2.99     26.82 o
  -1  13   3        7.83       20.51     22.72 o
   0  13   3       68.84       60.29     27.35 o
   1  13   3        1.18       31.89     28.04 o
   2  13   3       50.18       43.87     34.40 o
   3  13   3      138.52      131.28     68.00 o
  -2  14   3       18.12        3.25     30.03 o
  -1  14   3       14.18       22.06     32.34 o
   0  14   3        0.85      -17.18     28.60 o
   1  14   3        5.45        6.08     29.29 o
  -8   0   4      423.55      410.96     17.74 o
  -6   0   4      356.30      374.03     23.49 o
  -4   0   4     5930.73     5850.36    151.64 o
  -2   0   4     7758.47     7223.03    230.61 o
   2   0   4      804.42      749.36     25.87 o
   4   0   4      951.78      977.10     24.16 o
   6   0   4      203.82      204.00     38.44 o
   8   0   4       25.60      -31.04     50.26 o
  -9   1   4        0.04       14.78     20.70 o
  -8   1   4       49.85       37.92      7.38 o
  -7   1   4       56.10       61.87     11.09 o
  -6   1   4       19.28       35.44      9.33 o
  -5   1   4     1371.93     1447.32     28.98 o
  -4   1   4       76.53       92.88      7.68 o
  -3   1   4      135.29      129.08      8.83 o
  -1   1   4        0.48        3.70      4.02 o
   0   1   4     4248.75     3896.73    133.57 o
   1   1   4      428.30      382.92      8.87 o
   2   1   4     2265.22     2205.68     33.44 o
   3   1   4       70.27       84.40      8.05 o
   4   1   4     1384.70     1314.22     27.08 o
   5   1   4      302.80      310.75     16.21 o
   6   1   4       29.14       49.17     21.44 o
   7   1   4      443.06      495.83     20.29 o
   8   1   4       29.72      -22.17     50.26 o
  -9   2   4       17.52       36.96     26.61 o
  -8   2   4       62.64       61.37      5.69 o
  -7   2   4       93.28       95.01     11.72 o
  -6   2   4       75.25       89.49      9.41 o
  -5   2   4       25.36       20.95      8.07 o
  -4   2   4       16.55       17.61      4.72 o
  -3   2   4     1358.14     1268.82     25.19 o
  -2   2   4      691.74      664.29     33.98 o
  -1   2   4     1002.02      940.81     34.78 o
   0   2   4     6639.98     6224.75    194.17 o
   1   2   4       51.92       46.96      3.72 o
   2   2   4       81.63       93.28      5.72 o
   3   2   4      240.46      240.03      9.89 o
   4   2   4      929.79      920.26     21.20 o
   5   2   4      513.27      524.00     16.54 o
   6   2   4       81.78       90.01     31.04 o
   7   2   4        0.30       14.78     10.35 o
   8   2   4       35.29       32.52      9.96 o
  -9   3   4       14.63       -4.43     25.13 o
  -8   3   4       84.26       90.18     23.65 o
  -7   3   4       38.68       43.55      7.59 o
  -6   3   4        0.21      -11.01     17.58 o
  -5   3   4      820.42      858.63     18.61 o
  -4   3   4        7.70       12.37      5.85 o
  -3   3   4        6.69        6.84      6.19 o
  -2   3   4      152.43      138.90      6.60 o
  -1   3   4      330.07      281.53     10.11 o
   0   3   4     1133.81     1082.78     28.59 o
   1   3   4     4893.65     4677.15     98.57 o
   2   3   4      231.98      231.77     10.18 o
   3   3   4     1107.56     1076.68     27.76 o
   4   3   4       36.63       43.91      7.83 o
   5   3   4      369.14      367.09     14.78 o
   6   3   4      182.16      182.50     13.73 o
   7   3   4       37.62       62.14     13.92 o
   8   3   4      520.47      422.79     63.57 o
  -9   4   4       12.96      -16.26     26.61 o
  -8   4   4        0.12      -26.11     17.40 o
  -7   4   4       94.13       80.46     10.25 o
  -6   4   4        2.52       11.74     14.04 o
  -5   4   4      362.05      411.82     23.90 o
  -4   4   4     1831.07     1761.95     45.26 o
  -3   4   4      106.14      107.64      8.65 o
  -2   4   4       24.17       10.67      7.94 o
  -1   4   4      563.70      552.82     16.09 o
   0   4   4      433.42      485.56     13.81 o
   1   4   4     1043.00     1095.05     24.43 o
   2   4   4     1230.58     1370.67     24.94 o
   3   4   4      263.50      271.83     10.84 o
   4   4   4       11.76       14.86      4.02 o
   5   4   4      226.65      233.82     19.80 o
   6   4   4        0.00      -14.78     11.83 o
   7   4   4       91.80       84.70     17.74 o
   8   4   4      197.55      225.37     23.01 o
  -8   5   4        1.08       40.64     22.19 o
  -7   5   4       68.45       60.65     10.44 o
  -6   5   4      126.12      123.51     11.36 o
  -5   5   4       98.50      104.99     10.35 o
  -4   5   4      388.11      374.88     13.01 o
  -3   5   4        0.91       -0.81      6.81 o
  -2   5   4      147.97      132.80     16.32 o
  -1   5   4       28.19       30.26     12.36 o
   0   5   4        6.08       -9.24      7.35 o
   1   5   4     3060.72     3359.45     61.29 o
   2   5   4     1900.62     2007.67     40.11 o
   3   5   4       54.38       38.31      7.29 o
   4   5   4       26.23       27.53      6.17 o
   5   5   4       17.29       22.54     20.12 o
   6   5   4        0.50       21.50     35.48 o
   7   5   4      168.05      167.53     18.96 o
   8   5   4      829.04      787.04     38.95 o
  -8   6   4       12.90        6.53     25.87 o
  -7   6   4       30.85       24.51     11.65 o
  -6   6   4       35.41       39.74      9.31 o
  -5   6   4       13.84       14.33      9.81 o
  -4   6   4       49.77       59.07      9.13 o
  -3   6   4      174.55      173.30     10.35 o
  -2   6   4      221.53      234.96     32.73 o
  -1   6   4       46.95       38.16      8.64 o
   0   6   4      152.91      157.59     11.25 o
   1   6   4        1.15        5.06      7.13 o
   2   6   4      122.62      165.88     13.86 o
   3   6   4       93.39       85.31      8.60 o
   4   6   4      148.00      171.01      9.65 o
   5   6   4       79.68       97.45      7.83 o
   6   6   4        2.51       34.00     17.74 o
   7   6   4      496.23      583.76     26.92 o
   8   6   4      309.68      366.61     48.78 o
  -8   7   4        2.55        0.00     44.35 o
  -7   7   4       19.83       45.21     11.47 o
  -6   7   4       74.56       58.32     10.88 o
  -5   7   4      332.08      337.56     18.44 o
  -4   7   4       31.44       26.82     14.93 o
  -3   7   4        4.18      -13.69      9.13 o
  -2   7   4      219.02      223.41     24.00 o
  -1   7   4       24.30       18.24     10.65 o
   0   7   4      461.82      490.84     22.66 o
   1   7   4      166.47      142.55     12.02 o
   2   7   4      609.07      637.10     21.96 o
   3   7   4      225.42      200.01     11.45 o
   4   7   4      221.98      240.82     12.54 o
   5   7   4       35.21       36.13      8.94 o
   6   7   4       10.28       -3.19     17.05 o
   7   7   4      141.01      162.41     22.38 o
  -7   8   4       21.99       42.98     42.13 o
  -6   8   4      186.22      214.55     17.27 o
  -5   8   4       22.23       27.74     15.95 o
  -4   8   4      515.90      531.36     19.67 o
  -3   8   4      681.90      666.25     22.88 o
  -2   8   4     1264.51     1189.60     41.02 o
  -1   8   4      248.36      269.60     17.56 o
   0   8   4       44.61       52.03     11.40 o
   1   8   4       16.61        4.51     11.05 o
   2   8   4        3.16        7.00     16.82 o
   3   8   4       25.45       26.00      9.33 o
   4   8   4        0.07        1.54     14.62 o
   5   8   4      268.39      260.59     14.48 o
   6   8   4      549.91      537.68     16.55 o
   7   8   4      195.60      159.84     86.48 o
  -7   9   4       49.49       19.49     24.50 o
  -6   9   4        5.27       12.92     15.87 o
  -5   9   4      203.38      179.14     16.28 o
  -4   9   4       34.43       36.63     12.88 o
  -3   9   4      573.37      614.98     24.96 o
  -2   9   4       73.08       97.57     15.82 o
  -1   9   4     1195.45     1197.91     32.35 o
   0   9   4       15.58       17.16     13.56 o
   1   9   4      164.46      124.03     13.93 o
   2   9   4        2.17       15.06     12.92 o
   3   9   4       80.18       87.13     11.88 o
   4   9   4       11.55       -4.93     12.05 o
   5   9   4      298.95      319.87     31.57 o
   6   9   4       28.83       28.91     13.85 o
  -6  10   4       40.02       29.03     22.93 o
  -5  10   4       26.23       38.02     24.84 o
  -4  10   4        1.01        3.86     14.47 o
  -3  10   4        2.73       -2.22     15.18 o
  -2  10   4       14.53       27.25     16.30 o
  -1  10   4      334.85      416.57     34.57 o
   0  10   4        0.14        8.79     15.73 o
   1  10   4      125.95      127.09     17.46 o
   2  10   4       31.32       36.13     15.37 o
   3  10   4       24.51       17.58     27.56 o
   4  10   4      993.59     1029.08     32.01 o
   5  10   4        5.08       -6.97     14.19 o
   6  10   4       61.12       37.93     15.86 o
  -6  11   4       41.19       -2.96     41.39 o
  -5  11   4       23.51       31.79     19.91 o
  -4  11   4       37.68       38.65     22.95 o
  -3  11   4      299.62      321.60     30.47 o
  -2  11   4      408.50      409.73     25.65 o
  -1  11   4       83.54       70.46     17.18 o
   0  11   4      531.49      551.85     31.95 o
   1  11   4      134.87      145.50     18.49 o
   2  11   4       39.83       76.16     25.60 o
   3  11   4       11.99       24.52     14.72 o
   4  11   4       18.45       29.48     17.40 o
   5  11   4      310.90      301.16     26.27 o
  -5  12   4      121.37       79.83     60.61 o
  -4  12   4       28.93       39.95     17.31 o
  -3  12   4      325.85      295.02     25.90 o
  -2  12   4      375.48      349.71     27.34 o
  -1  12   4      403.03      407.88     26.30 o
   0  12   4       28.65       -3.36     18.14 o
   1  12   4      480.60      404.68     28.51 o
   2  12   4       19.93       16.05     18.23 o
   3  12   4       85.86       85.19     28.09 o
   4  12   4      176.71      129.05     22.31 o
  -3  13   4       14.71       28.06     29.37 o
  -2  13   4       17.78       15.42     34.00 o
  -1  13   4        1.26       12.77     26.28 o
   0  13   4      102.15       80.92     33.36 o
   1  13   4       83.60      119.50     31.29 o
   2  13   4        2.82      -34.92     31.72 o
   3  13   4        0.01       -6.78     24.06 o
  -1  14   4        2.44      -31.48     33.20 o
   0  14   4       72.68       88.40     34.70 o
   1  14   4       23.30       65.04     47.31 o
  -9   0   5        8.89       16.26     17.74 o
  -7   0   5      100.95      106.44     13.30 o
  -5   0   5      137.75      123.47     13.65 o
  -3   0   5     2508.47     2362.70     96.09 o
  -1   0   5      811.45      813.06     35.48 o
   1   0   5      396.88      458.67     16.18 o
   3   0   5     4791.25     4514.22     91.79 o
   5   0   5      204.31      218.63     38.44 o
   7   0   5        8.86       -2.96     25.13 o
  -9   1   5      279.88      251.12     15.00 o
  -8   1   5       27.71       10.43      8.87 o
  -7   1   5       10.15        3.61     15.83 o
  -6   1   5        9.84       25.68     17.44 o
  -5   1   5       39.43       48.22      7.74 o
  -4   1   5     1743.05     1595.18     32.22 o
  -3   1   5        3.60       -1.15      6.12 o
  -2   1   5      450.54      452.35     29.27 o
  -1   1   5      191.02      171.28      8.53 o
   0   1   5      958.81      862.44     18.22 o
   1   1   5      268.65      219.55      6.44 o
   2   1   5        3.19        8.47      5.13 o
   3   1   5      842.09      792.40     13.69 o
   4   1   5     1920.84     1875.83     37.79 o
   5   1   5      501.48      524.34     20.53 o
   6   1   5       78.84       58.20     14.04 o
   7   1   5       81.83       84.26      5.91 o
   8   1   5      267.23      292.87     39.91 o
  -9   2   5        0.08       13.30     25.13 o
  -8   2   5       45.56       29.31      8.24 o
  -7   2   5       20.66        9.18     18.74 o
  -6   2   5      354.52      368.39     26.90 o
  -5   2   5      697.83      691.73     15.25 o
  -4   2   5      156.94      158.88     11.11 o
  -3   2   5       36.03       37.05      6.86 o
  -2   2   5     2188.14     2120.86     55.34 o
  -1   2   5      213.68      214.16      6.91 o
   0   2   5      409.43      449.24     10.24 o
   1   2   5       80.14       76.06      6.17 o
   2   2   5     2929.16     2728.19     41.39 o
   3   2   5       92.70       96.29      5.36 o
   4   2   5      259.29      272.22     10.78 o
   5   2   5       27.74       30.73      8.05 o
   6   2   5        0.07       -3.90     17.74 o
   7   2   5      593.90      643.05     23.65 o
   8   2   5       16.46       20.84     19.22 o
  -9   3   5      139.92      141.92     32.52 o
  -8   3   5       48.26       39.64     15.52 o
  -7   3   5        9.76       21.49     14.45 o
  -6   3   5        1.43       13.80      7.68 o
  -5   3   5      624.14      609.80     26.31 o
  -4   3   5     1274.12     1289.98     29.36 o
  -3   3   5      657.88      632.63     26.27 o
  -2   3   5      334.31      344.14     19.63 o
  -1   3   5      648.51      619.39     18.35 o
   0   3   5       30.53       37.80      4.94 o
   1   3   5       65.90       86.52      6.00 o
   2   3   5       23.91       14.42      8.10 o
   3   3   5      213.85      223.18      6.76 o
   4   3   5      296.36      297.60     18.71 o
   5   3   5       97.18      132.49     12.79 o
   6   3   5      153.08      131.30     14.04 o
   7   3   5       11.46       21.40     12.71 o
   8   3   5      868.93      859.44    146.35 o
  -9   4   5        8.03      -29.57     35.48 o
  -8   4   5        0.09       -6.98     17.74 o
  -7   4   5       58.15       73.71     11.45 o
  -6   4   5        3.22       15.38     11.64 o
  -5   4   5       11.83       16.57      8.13 o
  -4   4   5       14.27       34.18      9.45 o
  -3   4   5      491.38      469.90     22.25 o
  -2   4   5        3.20       -0.68      4.29 o
  -1   4   5      544.78      511.44     20.70 o
   0   4   5      869.20      881.36     21.37 o
   1   4   5     1261.37     1222.49     24.05 o
   2   4   5       54.35       54.93      5.85 o
   3   4   5       26.32       28.54      6.51 o
   4   4   5        0.22       -6.86      5.35 o
   5   4   5        3.21       12.22     11.27 o
   6   4   5       56.96       69.30     12.74 o
   7   4   5      454.72      499.90     23.04 o
   8   4   5       79.58       62.83     31.04 o
  -8   5   5       16.60       18.58      8.24 o
  -7   5   5        0.28       11.83     14.63 o
  -6   5   5        0.19       -1.22      8.91 o
  -5   5   5        7.23       12.18     10.37 o
  -4   5   5       97.29      102.70      8.91 o
  -3   5   5       49.31       39.54      6.50 o
  -2   5   5      209.98      198.49     10.40 o
  -1   5   5     2672.21     2733.20     76.27 o
   0   5   5      180.72      202.72     16.77 o
   1   5   5     8244.15     8809.32    239.43 o
   2   5   5     1672.10     1622.07     40.51 o
   3   5   5       44.54       49.05      6.71 o
   4   5   5      174.11      194.82     20.98 o
   5   5   5        1.67       18.69     14.52 o
   6   5   5      106.28      128.05     16.21 o
   7   5   5      567.56      642.35     32.52 o
   8   5   5      195.19      120.00     38.44 o
  -8   6   5        0.23      -17.80     22.61 o
  -7   6   5        0.02       -2.59     14.90 o
  -6   6   5       14.74        9.50      8.60 o
  -5   6   5      814.26      836.11     25.15 o
  -4   6   5      551.18      556.59     17.56 o
  -3   6   5      191.38      178.30     10.11 o
  -2   6   5     1671.60     1677.48     44.51 o
  -1   6   5      592.44      638.37     22.59 o
   0   6   5     3472.64     3810.05    110.57 o
   1   6   5     2208.55     2354.78     82.55 o
   2   6   5      339.64      315.23     14.02 o
   3   6   5      224.81      250.16     10.89 o
   4   6   5      106.78      125.95     19.58 o
   5   6   5       25.91       31.29     15.74 o
   6   6   5       57.94       64.28     17.19 o
   7   6   5       47.95       37.45     19.83 o
   8   6   5        5.09        0.00     35.48 o
  -8   7   5        0.02       41.39     45.83 o
  -7   7   5        2.23       -2.66     20.28 o
  -6   7   5      277.07      271.32     14.57 o
  -5   7   5      150.16      189.06     27.21 o
  -4   7   5       72.30       98.21     12.70 o
  -3   7   5       43.41       38.59     21.29 o
  -2   7   5      126.17      164.47     25.87 o
  -1   7   5        2.48       -6.07     10.14 o
   0   7   5        0.52       -0.26     10.20 o
   1   7   5     1808.60     1972.34     42.44 o
   2   7   5       27.40       31.29     12.14 o
   3   7   5      104.51      100.51     10.80 o
   4   7   5       24.01       13.95      8.67 o
   5   7   5       12.38       -1.21     14.57 o
   6   7   5       16.66       18.74     18.64 o
   7   7   5       15.99       62.92     21.40 o
  -7   8   5       13.38      -10.45     22.31 o
  -6   8   5       30.06       31.62     20.35 o
  -5   8   5      249.80      249.14     17.24 o
  -4   8   5       32.04       41.49     11.82 o
  -3   8   5     3865.53     3931.05    100.42 o
  -2   8   5       91.41      102.24     14.10 o
  -1   8   5       11.20        5.36     11.95 o
   0   8   5      418.50      439.97     22.43 o
   1   8   5        2.01       15.85     10.50 o
   2   8   5       42.46       46.08     10.85 o
   3   8   5      107.32      111.48     11.70 o
   4   8   5        7.18        9.52     10.41 o
   5   8   5       92.60       82.90     11.06 o
   6   8   5       60.66       56.65      8.24 o
   7   8   5       27.47       -7.99     25.48 o
  -7   9   5       28.93       16.26     25.09 o
  -6   9   5       33.63       31.52     17.03 o
  -5   9   5      967.55     1001.69     51.78 o
  -4   9   5      634.23      611.17     22.85 o
  -3   9   5        3.81       29.27     16.09 o
  -2   9   5     6768.64     7053.23    186.49 o
  -1   9   5       70.89      101.58     15.57 o
   0   9   5        0.06       -8.42     11.95 o
   1   9   5        1.91       -6.86     12.39 o
   2   9   5        2.29       -1.91     12.79 o
   3   9   5       56.61       43.67     12.04 o
   4   9   5       59.98       44.36     13.94 o
   5   9   5       88.30       95.91     14.94 o
   6   9   5       13.04       -0.79     34.74 o
  -6  10   5      102.43       87.18     33.26 o
  -5  10   5        5.40       27.84     20.61 o
  -4  10   5        1.02       12.32     22.88 o
  -3  10   5     3441.12     3409.85    125.31 o
  -2  10   5     2107.44     2298.01     54.17 o
  -1  10   5      407.26      422.44     26.56 o
   0  10   5      544.73      533.39     24.36 o
   1  10   5       13.01       16.29     14.88 o
   2  10   5       58.20       80.10     26.07 o
   3  10   5      490.79      563.86     22.48 o
   4  10   5       80.21       80.65     15.33 o
   5  10   5        9.23       -3.23     15.86 o
   6  10   5        2.08       24.98     20.21 o
  -6  11   5        3.22      -48.78     41.39 o
  -5  11   5        4.16       35.46     16.21 o
  -4  11   5        0.04        1.95     22.06 o
  -3  11   5        0.59        8.34     18.97 o
  -2  11   5     2560.01     2823.32    110.06 o
  -1  11   5      545.82      518.35     29.05 o
   0  11   5      316.29      339.74     25.72 o
   1  11   5       16.46       16.63     17.69 o
   2  11   5        7.00       -2.96     17.48 o
   3  11   5      178.88      163.99     18.10 o
   4  11   5      505.66      517.39     32.52 o
   5  11   5      106.39       63.53     21.44 o
  -5  12   5        4.91       23.65     54.70 o
  -4  12   5       60.56       22.96     15.79 o
  -3  12   5        6.76       15.83     21.86 o
  -2  12   5        6.25       41.41     24.73 o
  -1  12   5      342.12      306.56     26.59 o
   0  12   5      359.32      344.74     35.12 o
   1  12   5        0.99        5.87     24.03 o
   2  12   5        4.54       24.04     21.94 o
   3  12   5        3.60       37.84     22.17 o
   4  12   5       38.07       -8.45     24.84 o
  -3  13   5        1.88      -10.16     22.62 o
  -2  13   5       56.67      108.75     28.59 o
  -1  13   5       12.82       -1.77     26.69 o
   0  13   5        2.52       35.85     28.57 o
   1  13   5      244.56      262.37     54.18 o
   2  13   5        0.25        5.26     32.32 o
   3  13   5       63.81       19.42     62.09 o
  -1  14   5        0.19      -27.27     33.64 o
   0  14   5       40.08       10.32     50.26 o
   1  14   5       30.33       63.71     65.04 o
  -8   0   6        7.48       23.65     11.83 o
  -6   0   6      278.97      290.15     21.88 o
  -4   0   6     4011.82     3859.62    152.26 o
  -2   0   6     3838.13     3700.19     97.53 o
   2   0   6      221.29      219.53     10.45 o
   4   0   6     4344.65     4135.68    144.13 o
   8   0   6       27.49        0.00     54.70 o
  -9   1   6        0.96        3.29     16.26 o
  -8   1   6        1.48       -2.57      9.56 o
  -7   1   6      182.91      186.89     12.38 o
  -6   1   6      159.56      171.93     13.06 o
  -5   1   6       25.78       18.95      6.99 o
  -4   1   6      485.04      487.95     16.40 o
  -3   1   6     2768.20     2578.21    137.30 o
  -2   1   6    10410.65    10623.53    264.46 o
  -1   1   6    17592.50    16863.34    597.69 o
   0   1   6      428.33      528.49     13.24 o
   1   1   6     1217.95     1138.09     27.10 o
   2   1   6      630.17      650.45     18.47 o
   3   1   6       86.88       71.77      7.82 o
   4   1   6      891.63      872.25     21.18 o
   5   1   6        9.80       -0.74     36.96 o
   6   1   6      196.74      223.92     11.37 o
   8   1   6       30.51       16.02     44.35 o
  -9   2   6        3.13      -16.21     10.81 o
  -8   2   6        1.16        3.51      9.57 o
  -7   2   6      630.89      667.96     27.93 o
  -6   2   6       14.91       15.73      7.28 o
  -5   2   6       49.63       66.74     10.46 o
  -4   2   6       85.86       74.31     16.47 o
  -3   2   6     2623.64     2520.67     57.58 o
  -2   2   6      738.78      674.49     17.61 o
  -1   2   6      293.48      313.40     20.91 o
   0   2   6     3366.20     3144.21     69.99 o
   1   2   6      763.55      811.56     16.78 o
   2   2   6      728.58      710.71     14.70 o
   3   2   6       52.40       55.64      5.48 o
   4   2   6       78.94       79.39     16.48 o
   5   2   6     1339.57     1354.98     33.31 o
   6   2   6      246.20      249.21     22.15 o
   7   2   6      136.05      134.04     10.95 o
   8   2   6       14.58       10.90     42.13 o
  -9   3   6       51.50       53.22     26.61 o
  -8   3   6        3.39        4.78     10.35 o
  -7   3   6      185.83      187.74     26.61 o
  -6   3   6     1680.64     1706.56     38.53 o
  -5   3   6      154.60      152.37     16.61 o
  -4   3   6       23.13       16.86      7.63 o
  -3   3   6      367.00      378.39     15.15 o
  -2   3   6     1643.97     1508.47     61.70 o
  -1   3   6      576.71      603.86     36.49 o
   0   3   6     2953.79     2892.42     67.21 o
   1   3   6     3909.09     3713.02     55.18 o
   2   3   6      311.57      301.14     12.71 o
   3   3   6        8.10        5.72      5.18 o
   4   3   6       44.63       34.00      8.84 o
   5   3   6      150.00      157.95     11.99 o
   6   3   6        5.99        1.48     11.11 o
   7   3   6      361.73      426.71     91.65 o
   8   3   6      150.10      206.07     20.99 o
  -9   4   6       29.30       13.30     35.48 o
  -8   4   6        5.32       27.50     10.82 o
  -7   4   6      293.56      299.76     15.68 o
  -6   4   6        6.99       25.64      8.79 o
  -5   4   6       72.78       73.14     10.11 o
  -4   4   6        1.61        4.32      9.03 o
  -3   4   6      182.23      177.81     13.44 o
  -2   4   6      242.50      223.37     14.51 o
  -1   4   6      371.03      373.56     30.00 o
   0   4   6      705.27      708.24     30.90 o
   1   4   6       65.33       58.97      5.66 o
   2   4   6       34.31       30.36      5.85 o
   3   4   6      683.17      644.60     16.01 o
   4   4   6      370.88      337.93     13.45 o
   5   4   6      172.86      169.90     12.83 o
   6   4   6     1242.83     1371.74     42.87 o
   7   4   6      387.61      451.39     25.37 o
   8   4   6        1.17       31.18     20.14 o
  -8   5   6       22.30       16.10     13.85 o
  -7   5   6       40.64       41.23     26.87 o
  -6   5   6      777.42      767.42     22.00 o
  -5   5   6      464.78      448.81     25.30 o
  -4   5   6        5.55        2.53      7.35 o
  -3   5   6       70.17       71.71      7.65 o
  -2   5   6       30.08       21.04      5.77 o
  -1   5   6     1835.49     1871.53     86.42 o
   0   5   6     1259.22     1327.27     30.30 o
   1   5   6     7242.96     7674.08    234.22 o
   2   5   6      153.32      165.56      8.21 o
   3   5   6       25.86       25.73      7.81 o
   4   5   6      192.38      210.39     12.78 o
   5   5   6        0.80       25.31     12.79 o
   6   5   6      415.16      448.48     22.34 o
   7   5   6        0.52      -16.73     18.48 o
   8   5   6       27.39      -41.26     85.00 o
  -8   6   6        1.72      -11.40     25.21 o
  -7   6   6        4.21       10.49     14.95 o
  -6   6   6       82.82       73.30      9.81 o
  -5   6   6       23.71       32.09     12.21 o
  -4   6   6       26.31       21.29      9.13 o
  -3   6   6       79.94       93.84      9.94 o
  -2   6   6        0.01       -1.94     10.34 o
  -1   6   6        4.96        8.81      9.77 o
   0   6   6     1857.70     1977.25     42.25 o
   1   6   6      175.35      196.84     11.45 o
   2   6   6      292.07      255.79     20.57 o
   3   6   6      119.49      137.82      9.60 o
   4   6   6       53.81       60.54      9.00 o
   5   6   6      486.67      529.08     21.29 o
   6   6   6      736.00      769.64     28.95 o
   7   6   6      259.55      260.29     23.66 o
  -8   7   6       10.98       20.70     45.83 o
  -7   7   6        0.10       13.59     14.57 o
  -6   7   6       20.18       28.57     28.69 o
  -5   7   6       79.11       79.15     13.66 o
  -4   7   6       12.79       19.44      9.67 o
  -3   7   6       52.14       51.46     18.40 o
  -2   7   6        0.13       -3.19      9.84 o
  -1   7   6      445.39      464.36     19.56 o
   0   7   6       25.81       19.34     10.72 o
   1   7   6       25.95       24.08      9.22 o
   2   7   6      109.87       97.78      9.33 o
   3   7   6       10.90       20.70     14.98 o
   4   7   6       75.85       49.52     10.63 o
   5   7   6        6.82       19.53     15.75 o
   6   7   6      360.92      397.44     24.05 o
   7   7   6        4.48       15.39     17.88 o
  -7   8   6        3.03       -5.34     21.26 o
  -6   8   6       29.49       24.42     12.38 o
  -5   8   6      126.32      123.99     17.26 o
  -4   8   6      392.42      400.24     17.33 o
  -3   8   6       77.60       74.29      9.78 o
  -2   8   6      278.40      316.23     22.68 o
  -1   8   6       16.01       39.71     10.53 o
   0   8   6      120.61       91.08     13.21 o
   1   8   6       10.48       11.00     11.34 o
   2   8   6      128.94      139.98     11.25 o
   3   8   6       24.72       20.14     10.26 o
   4   8   6      288.50      318.38     16.20 o
   5   8   6       17.71        5.04     10.04 o
   6   8   6      752.37      742.34     18.06 o
   7   8   6      313.07      311.92     51.74 o
  -7   9   6       12.04       13.77     26.64 o
  -6   9   6       70.94       63.00     18.02 o
  -5   9   6      119.07      120.82     13.92 o
  -4   9   6       41.03       51.10     12.39 o
  -3   9   6      194.78      174.20     23.99 o
  -2   9   6      128.10      135.75     32.34 o
  -1   9   6       20.98       19.97     17.59 o
   0   9   6       27.68       18.23     14.12 o
   1   9   6      161.16      134.69     16.13 o
   2   9   6      138.62      129.32     20.38 o
   3   9   6        0.55       -9.52     11.36 o
   4   9   6      982.60      959.40     33.10 o
   5   9   6        9.61       -6.07     12.00 o
   6   9   6       34.80       14.89     13.65 o
  -6  10   6        0.38      -26.71     30.30 o
  -5  10   6        1.61       12.41     20.16 o
  -4  10   6       66.98       91.82     16.42 o
  -3  10   6      442.18      470.80     25.41 o
  -2  10   6       13.63       18.05     14.77 o
  -1  10   6       11.67       20.45     26.54 o
   0  10   6       35.32       33.88     16.38 o
   1  10   6      194.82      223.15     18.68 o
   2  10   6      191.33      224.12     16.24 o
   3  10   6     1233.67     1130.54     57.06 o
   4  10   6      102.18       81.26     15.97 o
   5  10   6      277.28      225.34     56.17 o
   6  10   6      130.86       99.05     36.96 o
  -5  11   6       17.42       13.95     17.88 o
  -4  11   6      528.41      536.51     46.66 o
  -3  11   6      308.72      375.86     26.96 o
  -2  11   6       93.99       43.33     19.64 o
  -1  11   6       36.84        5.15     16.54 o
   0  11   6       36.34       39.10     18.78 o
   1  11   6      490.03      496.91     28.27 o
   2  11   6       11.26        7.50     33.42 o
   3  11   6       97.11       99.21     19.55 o
   4  11   6       44.02       65.18     24.39 o
   5  11   6       63.82       52.97     23.65 o
  -5  12   6        0.59       17.74     57.65 o
  -4  12   6      146.67      107.81     20.38 o
  -3  12   6      578.09      607.94     34.15 o
  -2  12   6        3.20        4.30     22.96 o
  -1  12   6      365.59      403.87     29.04 o
   0  12   6        5.45        6.49     20.86 o
   1  12   6      179.74      185.42     23.61 o
   2  12   6       25.72       28.50     21.16 o
   3  12   6      236.34      155.29     34.74 o
   4  12   6       39.21       47.31     31.04 o
  -3  13   6      135.79      127.55     25.84 o
  -2  13   6        1.88       -5.02     27.28 o
  -1  13   6       12.60        3.90     27.85 o
   0  13   6        0.00       11.90     29.60 o
   1  13   6      265.09      262.58     76.52 o
   2  13   6       12.55       31.15     22.94 o
   3  13   6        0.49      -19.26     33.32 o
  -1  14   6       13.97       -8.09     28.70 o
   0  14   6       17.65      116.78     59.13 o
  -9   0   7       90.05       66.52     23.65 o
  -7   0   7       39.86       62.95     17.74 o
  -5   0   7        6.63       -0.12     12.03 o
  -3   0   7     1597.06     1588.54     49.13 o
  -1   0   7      668.91      728.79     38.44 o
   1   0   7     1909.54     1982.38     79.83 o
   3   0   7    28942.90    28415.57   1516.72 o
   5   0   7       39.23       64.51     11.09 o
  -9   1   7       21.05        9.17     20.70 o
  -8   1   7        1.66       13.61     10.05 o
  -7   1   7       60.49       73.27     10.95 o
  -6   1   7       15.25       37.52     11.55 o
  -5   1   7       57.01       63.55      8.86 o
  -4   1   7     2478.58     2375.81     48.76 o
  -3   1   7        6.56       -2.85      8.22 o
  -2   1   7       48.69       39.17     11.50 o
  -1   1   7     1388.76     1346.78     72.84 o
   0   1   7      241.95      206.98      9.39 o
   1   1   7     3608.64     3495.82     73.93 o
   2   1   7      824.89      753.81     21.29 o
   3   1   7      177.19      206.24      8.53 o
   4   1   7      303.57      294.93      7.41 o
   5   1   7      362.94      362.64     13.09 o
   6   1   7       86.51       80.20     11.83 o
   7   1   7       21.88       17.74     44.35 o
   8   1   7       93.34      116.98     36.22 o
  -9   2   7       46.81       54.70     32.52 o
  -8   2   7        1.22      -16.54     12.61 o
  -7   2   7      122.56      143.32     18.80 o
  -6   2   7      679.00      690.64     18.33 o
  -5   2   7        0.03        4.39      8.00 o
  -4   2   7     4720.73     4690.47     96.41 o
  -3   2   7       44.33       36.07      8.42 o
  -2   2   7      802.15      737.27     27.52 o
  -1   2   7       35.25       45.27      7.34 o
   0   2   7      990.78     1009.89     27.16 o
   1   2   7      467.30      457.97     11.48 o
   2   2   7       37.52       31.13      4.88 o
   3   2   7     4004.72     4042.83     73.07 o
   4   2   7      356.95      390.87     22.91 o
   5   2   7       41.72       49.59     13.40 o
   6   2   7      547.78      622.64     28.16 o
   7   2   7       64.15       93.46     27.45 o
   8   2   7      124.53      133.17      7.33 o
  -9   3   7       22.67       85.74     35.48 o
  -8   3   7       21.54       16.22     11.70 o
  -7   3   7       82.48       77.90     15.92 o
  -6   3   7      167.06      156.96     11.25 o
  -5   3   7        6.13       -9.04      8.56 o
  -4   3   7      410.31      477.04     16.76 o
  -3   3   7      465.63      431.86     13.98 o
  -2   3   7      374.78      370.53     25.82 o
  -1   3   7     2035.27     2026.24     86.42 o
   0   3   7      128.52      158.69      9.17 o
   1   3   7       54.61       68.74      5.91 o
   2   3   7      632.41      589.50     12.54 o
   3   3   7      111.05      100.10      5.67 o
   4   3   7        0.00       -2.79      3.10 o
   5   3   7      325.01      333.93     15.23 o
   6   3   7      105.62      119.36     17.33 o
   7   3   7      768.60      824.69     64.31 o
   8   3   7        3.58        8.48     22.17 o
  -9   4   7        5.99      -42.13     28.09 o
  -8   4   7        2.00      -17.40     13.67 o
  -7   4   7       78.23       80.53     13.41 o
  -6   4   7       61.82       45.78      9.93 o
  -5   4   7        9.29       30.72     11.13 o
  -4   4   7       23.37       25.75      9.15 o
  -3   4   7       85.38       98.12      7.86 o
  -2   4   7      213.73      203.18     13.66 o
  -1   4   7      662.07      680.61     19.80 o
   0   4   7     2866.55     3143.85    128.02 o
   1   4   7        0.32        4.83      4.70 o
   2   4   7       12.77        6.97      8.96 o
   3   4   7      661.11      617.39     14.83 o
   4   4   7       30.27       35.06      5.24 o
   5   4   7       85.29       99.78     12.72 o
   6   4   7     1695.74     1806.71     58.94 o
   7   4   7        0.55       28.26     16.54 o
   8   4   7       15.23      -20.19     34.00 o
  -8   5   7       56.32       10.35     29.57 o
  -7   5   7      467.90      457.92     18.97 o
  -6   5   7      706.03      703.24     32.65 o
  -5   5   7      147.44      157.51     13.48 o
  -4   5   7      602.73      565.61     21.82 o
  -3   5   7      206.01      176.00      9.60 o
  -2   5   7      884.93      884.73     60.17 o
  -1   5   7     1460.14     1577.74     64.01 o
   0   5   7      920.11      881.86     33.99 o
   1   5   7      194.92      155.75      7.72 o
   2   5   7        6.09        1.66      6.30 o
   3   5   7      220.90      197.85     18.87 o
   4   5   7      132.62      143.30     13.96 o
   5   5   7       11.50        7.21     14.40 o
   6   5   7      267.22      267.03     28.79 o
   7   5   7      435.69      461.37     46.57 o
   8   5   7       20.85        0.00     31.04 o
  -8   6   7       41.81       51.74     44.35 o
  -7   6   7        2.93       -5.76     12.16 o
  -6   6   7        5.18       16.44     12.58 o
  -5   6   7       83.26       79.77     14.35 o
  -4   6   7       21.12        9.55      9.22 o
  -3   6   7       36.27       53.27      7.51 o
  -2   6   7      134.93      142.86      9.18 o
  -1   6   7     3276.82     3587.93    130.00 o
   0   6   7     2813.31     3101.71     65.79 o
   1   6   7      208.66      217.36      9.60 o
   2   6   7        3.30        2.72      9.70 o
   3   6   7      108.08       90.66     12.43 o
   4   6   7        0.86        3.93      8.29 o
   5   6   7      729.22      772.91     45.00 o
   6   6   7     1315.54     1392.63     38.83 o
   7   6   7       60.34       37.78     17.80 o
  -8   7   7       24.17       57.65     47.31 o
  -7   7   7       88.43       86.29     16.51 o
  -6   7   7      380.81      379.11     38.83 o
  -5   7   7       62.35       82.57     15.63 o
  -4   7   7      115.41      133.22     12.52 o
  -3   7   7      101.73       77.08     14.24 o
  -2   7   7      180.98      172.67      9.70 o
  -1   7   7      391.59      339.61     24.99 o
   0   7   7       18.86       44.57     14.23 o
   1   7   7       19.08       28.33      8.07 o
   2   7   7       73.75       82.91      9.33 o
   3   7   7        9.15        2.70     10.39 o
   4   7   7      455.85      476.95     30.44 o
   5   7   7      563.86      593.48     17.73 o
   6   7   7       50.29       12.13     21.67 o
   7   7   7      147.08      148.49     37.70 o
  -7   8   7       34.86       45.04     23.36 o
  -6   8   7       85.79       81.54     18.19 o
  -5   8   7      142.40      158.55     16.68 o
  -4   8   7     1149.90     1181.35     53.36 o
  -3   8   7        5.07        4.52      9.71 o
  -2   8   7      134.15      145.58     14.79 o
  -1   8   7       46.37       74.35     12.35 o
   0   8   7       26.65       18.06     16.45 o
   1   8   7      106.66      133.64     10.89 o
   2   8   7      139.43      120.08     10.72 o
   3   8   7        7.36       16.63     18.55 o
   4   8   7        8.29       16.64     11.97 o
   5   8   7       65.32       67.36     11.87 o
   6   8   7      366.76      382.79     56.08 o
   7   8   7      160.90      215.83     48.78 o
  -7   9   7       55.24       87.22     42.87 o
  -6   9   7        1.80       -1.76     19.05 o
  -5   9   7      402.94      413.98     23.33 o
  -4   9   7        5.26        0.50     18.70 o
  -3   9   7      234.93      270.14     17.68 o
  -2   9   7        9.72       33.25     25.96 o
  -1   9   7        0.01       18.33     15.89 o
   0   9   7       27.44       38.39     14.05 o
   1   9   7        3.77       20.82     13.33 o
   2   9   7       48.47       45.28     11.57 o
   3   9   7     1136.89     1121.20     28.13 o
   4   9   7       33.57       32.97     19.62 o
   5   9   7      240.54      239.67     40.46 o
   6   9   7       12.66       22.96     14.40 o
  -6  10   7        0.57        5.25     49.52 o
  -5  10   7       25.53       28.57     28.69 o
  -4  10   7     2695.73     2825.72    105.06 o
  -3  10   7      635.04      672.30     35.96 o
  -2  10   7      296.91      309.59     22.84 o
  -1  10   7      251.75      282.58     20.22 o
   0  10   7        3.81        6.22     15.87 o
   1  10   7       55.40       75.55     26.17 o
   2  10   7       33.86        5.47     11.77 o
   3  10   7       17.89       28.41     13.90 o
   4  10   7       28.90       -6.09     14.09 o
   5  10   7        1.06      -14.52     17.40 o
  -5  11   7      190.57      157.33     24.94 o
  -4  11   7       11.21        8.62     18.41 o
  -3  11   7     1779.20     1781.24     83.95 o
  -2  11   7       48.18       15.64     19.64 o
  -1  11   7      634.50      661.86     30.18 o
   0  11   7       16.19       19.38     18.83 o
   1  11   7       11.99       18.86     16.95 o
   2  11   7      124.54      146.51     26.52 o
   3  11   7      122.56      102.60     18.03 o
   4  11   7      156.60      166.16     51.74 o
   5  11   7        4.87       -5.66     28.99 o
  -4  12   7      351.46      345.10     64.62 o
  -3  12   7       20.79       13.74     25.54 o
  -2  12   7       23.71        8.42     32.16 o
  -1  12   7      210.09      211.84     22.68 o
   0  12   7       33.58       40.97     21.76 o
   1  12   7      146.98      159.11     31.23 o
   2  12   7        1.01      -37.63     38.14 o
   3  12   7       98.34       80.57     36.96 o
   4  12   7       10.73      -59.13     51.74 o
  -3  13   7      150.15       70.47     30.12 o
  -2  13   7        0.87       -8.79     27.48 o
  -1  13   7        0.30       22.15     22.05 o
   0  13   7      140.91      125.33     40.34 o
   1  13   7        9.32      -27.35     34.50 o
   2  13   7        3.05      -11.25     21.68 o
  -8   0   8        5.50      -14.78     13.59 o
  -6   0   8        3.73       24.65     15.00 o
  -4   0   8    51928.82    51115.32   1151.32 o
  -2   0   8     1504.71     1629.07     76.87 o
   0   0   8     2337.68     2331.02     62.61 o
   2   0   8     9732.49     9262.50    353.31 o
   4   0   8       21.50       19.96      6.27 o
   6   0   8        7.96      -10.35     22.17 o
   8   0   8       74.27        5.91     54.70 o
  -9   1   8       26.81       19.83     18.04 o
  -8   1   8      154.18      145.67     13.43 o
  -7   1   8        1.06       -7.52     10.41 o
  -6   1   8      434.94      442.68     36.91 o
  -5   1   8       56.17       77.29     11.40 o
  -4   1   8     3960.42     3957.19     87.61 o
  -3   1   8      845.77      834.65     33.31 o
  -2   1   8     4623.27     4777.45    202.53 o
  -1   1   8      449.29      455.63     16.17 o
   0   1   8      141.51      151.16      8.45 o
   1   1   8     1836.38     1798.32     42.07 o
   2   1   8      820.23      821.48     38.44 o
   3   1   8       14.66       13.80      5.12 o
   4   1   8      256.58      241.24      8.91 o
   5   1   8      156.78      161.16     11.09 o
   6   1   8        0.36        2.27     11.83 o
   7   1   8       12.00      -12.39     39.17 o
   8   1   8      344.66      354.28     56.17 o
  -9   2   8       10.06        2.18     15.52 o
  -8   2   8        5.62       24.06     11.71 o
  -7   2   8      652.58      637.51     27.10 o
  -6   2   8        3.77       -2.88      8.64 o
  -5   2   8       23.95       22.24     10.36 o
  -4   2   8    14470.52    15212.80    542.57 o
  -3   2   8       37.97       63.62     12.21 o
  -2   2   8       43.68       42.78      9.18 o
  -1   2   8      308.32      322.83     14.85 o
   0   2   8      262.86      314.25     11.63 o
   1   2   8      299.14      277.70      9.15 o
   2   2   8      287.71      303.38     10.15 o
   3   2   8     1425.06     1422.09     30.54 o
   4   2   8        0.33        2.44      4.69 o
   5   2   8     1070.91     1048.78     48.04 o
   6   2   8      413.84      357.25     32.52 o
   7   2   8      106.53      119.13     10.96 o
   8   2   8        1.98       25.13     39.91 o
  -9   3   8       37.37      -39.91     45.83 o
  -8   3   8        6.23        0.44     11.95 o
  -7   3   8      139.22      128.29     12.36 o
  -6   3   8      195.51      200.17     12.73 o
  -5   3   8      291.69      289.20     14.76 o
  -4   3   8       16.75       27.00     11.24 o
  -3   3   8      401.00      418.10     15.62 o
  -2   3   8     2124.76     2007.19     70.63 o
  -1   3   8        0.13       -8.06      7.50 o
   0   3   8      913.43      908.95     42.19 o
   1   3   8       71.05       81.15      7.25 o
   2   3   8      843.60      843.83     18.60 o
   3   3   8        0.37       -7.67      5.12 o
   4   3   8       76.00       67.35     10.95 o
   5   3   8        5.31      -14.20      9.47 o
   6   3   8       16.05        5.58     12.29 o
   7   3   8        1.40        9.87     12.78 o
   8   3   8        8.79      -32.52     85.74 o
  -8   4   8        4.40       -8.23     13.47 o
  -7   4   8       78.93       57.44     11.51 o
  -6   4   8       52.05       45.89     10.36 o
  -5   4   8        5.89        0.15     12.83 o
  -4   4   8        0.64        8.43      8.96 o
  -3   4   8      401.86      388.26     23.74 o
  -2   4   8      975.08      940.65     36.27 o
  -1   4   8     8433.57     9120.40    289.55 o
   0   4   8     2789.56     2901.34    105.62 o
   1   4   8     1550.32     1504.05     34.35 o
   2   4   8      509.69      502.30     13.20 o
   3   4   8        7.07        4.33      8.74 o
   4   4   8        0.03       -1.83      7.23 o
   5   4   8       73.08       87.17     12.96 o
   6   4   8     2927.12     3135.76     77.08 o
   7   4   8      137.85      154.04     27.35 o
   8   4   8        1.06       -1.48     22.17 o
  -8   5   8        0.31      -10.35     35.48 o
  -7   5   8       31.31       40.56     16.53 o
  -6   5   8      929.43      938.08     51.77 o
  -5   5   8       32.95       28.09     10.36 o
  -4   5   8      213.23      204.15     11.05 o
  -3   5   8      642.35      624.95     18.25 o
  -2   5   8       17.24       19.78      5.22 o
  -1   5   8      348.46      355.59     18.99 o
   0   5   8     1468.14     1663.28     57.88 o
   1   5   8       22.13       17.86      5.27 o
   2   5   8      309.08      321.12     11.55 o
   3   5   8     1141.02     1128.16     24.04 o
   4   5   8        0.18       -3.50      6.75 o
   5   5   8      690.40      700.18     27.61 o
   6   5   8      496.12      537.79     27.84 o
   7   5   8        0.39      -22.38     18.75 o
  -8   6   8       20.59       14.78     26.61 o
  -7   6   8      105.47      106.45     15.23 o
  -6   6   8      196.42      204.89     13.51 o
  -5   6   8       96.06      115.06     14.57 o
  -4   6   8        7.94        2.45      9.42 o
  -3   6   8      281.13      286.43     36.67 o
  -2   6   8      630.82      594.80     29.74 o
  -1   6   8       48.43       67.14     12.05 o
   0   6   8      841.27      892.49     35.80 o
   1   6   8       27.85       50.57     13.31 o
   2   6   8        3.97        4.11      7.75 o
   3   6   8       61.57       38.11     13.66 o
   4   6   8        4.02       -4.59      8.87 o
   5   6   8        2.48       -8.32      5.55 o
   6   6   8     2377.33     2565.22     59.10 o
   7   6   8       87.83       92.73     31.04 o
  -8   7   8       19.74      -32.52     48.78 o
  -7   7   8        0.77       -2.78     14.19 o
  -6   7   8       29.97       45.68     14.96 o
  -5   7   8      268.24      303.93     31.22 o
  -4   7   8      509.40      502.64     26.13 o
  -3   7   8      528.25      469.68     40.67 o
  -2   7   8       58.89       61.71      7.52 o
  -1   7   8      152.60      146.84     13.41 o
   0   7   8      100.33       99.52      7.63 o
   1   7   8        0.10       -2.36      7.24 o
   2   7   8      453.44      470.76     16.26 o
   3   7   8        0.00        0.86     11.30 o
   4   7   8      488.88      529.06     17.55 o
   5   7   8     1135.68     1165.32     26.10 o
   6   7   8      448.72      425.56     31.75 o
   7   7   8       33.91       26.61     26.82 o
  -7   8   8      189.02      237.36     24.84 o
  -6   8   8       28.28       24.36     20.03 o
  -5   8   8       31.41       39.28     14.33 o
  -4   8   8       31.64       27.99     11.60 o
  -3   8   8      141.31      145.59     12.72 o
  -2   8   8      126.27      130.80     21.42 o
  -1   8   8      289.77      286.23     17.21 o
   0   8   8       55.13       83.67     16.52 o
   1   8   8      577.41      601.54     21.63 o
   2   8   8      223.91      220.36     12.65 o
   3   8   8       13.82        0.74     10.63 o
   4   8   8      234.45      258.64     16.39 o
   5   8   8        9.11       -9.03     21.64 o
   6   8   8      140.74      120.80     38.44 o
  -7   9   8       34.20      115.31     42.87 o
  -6   9   8      158.41      128.80     19.13 o
  -5   9   8      187.29      177.97     19.89 o
  -4   9   8      529.92      577.08     52.83 o
  -3   9   8      834.77      864.20     24.43 o
  -2   9   8       63.67       64.68     15.87 o
  -1   9   8       21.06       25.79     16.92 o
   0   9   8      145.45      171.57     31.38 o
   1   9   8      107.26      120.12     18.21 o
   2   9   8      777.93      735.32     55.20 o
   3   9   8      101.44       84.02     13.61 o
   4   9   8      416.37      404.22     20.01 o
   5   9   8        7.94        4.98     43.43 o
   6   9   8       62.87       58.11     14.40 o
  -6  10   8        8.22       28.60     22.38 o
  -5  10   8      420.60      426.53     21.17 o
  -4  10   8      439.42      450.13     30.49 o
  -3  10   8      589.06      582.92     25.90 o
  -2  10   8       49.01       65.98     17.33 o
  -1  10   8      179.25      194.81     20.95 o
   0  10   8      156.26      146.39     17.89 o
   1  10   8       68.14       60.70     12.46 o
   2  10   8       28.85        6.28     14.72 o
   3  10   8      988.84      904.73     48.08 o
   4  10   8        7.06        2.55     26.73 o
   5  10   8        0.62        4.69     18.27 o
  -5  11   8       47.33       52.13     18.03 o
  -4  11   8      801.12      757.54     52.11 o
  -3  11   8      260.57      239.65     22.61 o
  -2  11   8        0.05       -0.25     18.27 o
  -1  11   8      750.61      741.38     31.96 o
   0  11   8       34.67       34.35     17.31 o
   1  11   8      156.94      161.97     21.10 o
   2  11   8      905.00      796.22     32.62 o
   3  11   8       20.64      -13.44     17.74 o
   4  11   8        1.29       -2.38     16.18 o
   5  11   8       29.59        2.96     27.06 o
  -4  12   8       20.42       18.75     15.30 o
  -3  12   8       79.85       81.18     21.63 o
  -2  12   8      281.26      239.44     25.45 o
  -1  12   8       33.42       40.87     20.40 o
   0  12   8        1.66        9.64     37.10 o
   1  12   8       57.15       35.82     15.06 o
   2  12   8       96.08       40.58     27.35 o
   3  12   8      186.09      137.74     26.62 o
   4  12   8       70.76       63.57     53.22 o
  -3  13   8        3.25       10.36     25.74 o
  -2  13   8       92.57      101.87     31.72 o
  -1  13   8        3.50        9.35     36.70 o
   0  13   8       81.39       73.82     30.41 o
   1  13   8       16.60        2.51     58.39 o
   2  13   8       12.37        9.75     33.25 o
  -9   0   9       61.92        8.87     26.61 o
  -7   0   9      140.37      151.06     31.78 o
  -5   0   9      932.33      902.83     36.83 o
  -3   0   9     1725.25     1673.42     79.83 o
   1   0   9     3415.34     2935.87    107.91 o
   3   0   9     2215.18     2195.84     71.70 o
   5   0   9      116.67      130.09     11.83 o
   7   0   9      117.09       57.65     48.78 o
  -9   1   9        0.68       14.20     45.83 o
  -8   1   9       82.96       77.31     13.47 o
  -7   1   9       53.74       53.18     11.63 o
  -6   1   9      185.98      169.93     12.78 o
  -5   1   9      915.51      866.49     29.94 o
  -4   1   9     1376.03     1327.81     44.87 o
  -3   1   9      324.60      385.28     42.13 o
  -2   1   9     1164.81     1191.50     53.22 o
  -1   1   9       18.63       24.37      7.14 o
   0   1   9     4219.94     4202.64    121.22 o
   1   1   9      546.00      525.09     15.92 o
   2   1   9      249.00      281.97     12.41 o
   3   1   9       84.51      109.18      7.59 o
   4   1   9       60.22       52.59      6.72 o
   5   1   9       35.18       36.41      3.31 o
   6   1   9        0.59       -3.27      7.08 o
   7   1   9       19.94       -8.01     48.04 o
   8   1   9       47.96       69.88     42.33 o
  -8   2   9        0.98       -5.46     19.27 o
  -7   2   9      181.12      164.60     13.97 o
  -6   2   9      586.25      603.65     21.19 o
  -5   2   9      343.61      358.73     30.08 o
  -4   2   9     1642.56     1644.48     44.39 o
  -3   2   9      422.73      404.36     17.26 o
  -2   2   9        0.34        8.73      7.77 o
  -1   2   9     1327.61     1290.31     69.74 o
   0   2   9        0.75        2.20      9.59 o
   1   2   9     1138.05     1126.15     25.64 o
   2   2   9     2109.19     2263.65     40.68 o
   3   2   9       84.17       83.87     19.96 o
   4   2   9       33.98       37.20      5.12 o
   5   2   9        3.07       -0.17     15.52 o
   6   2   9     1024.13     1078.43     32.32 o
   7   2   9        5.35       15.11      9.86 o
   8   2   9       18.55      -56.90     42.87 o
  -9   3   9       19.13       28.09     45.83 o
  -8   3   9       28.25       11.70     13.17 o
  -7   3   9       47.73       33.28     11.89 o
  -6   3   9       23.43       24.43      9.18 o
  -5   3   9      337.03      333.33     32.93 o
  -4   3   9      230.24      239.06     16.83 o
  -3   3   9      503.34      483.24     15.67 o
  -2   3   9      276.44      257.10     27.31 o
  -1   3   9     1241.14     1277.45     58.89 o
   0   3   9      653.02      603.71     17.07 o
   1   3   9        5.09        1.34      5.19 o
   2   3   9       46.53       53.38      6.39 o
   3   3   9       68.46       61.45      6.87 o
   4   3   9       39.50       36.64      6.12 o
   5   3   9     1571.00     1489.64     36.07 o
   6   3   9       22.84        6.46     11.88 o
   7   3   9       35.08       35.32     17.74 o
   8   3   9       29.85        4.43     20.70 o
  -8   4   9        2.03       13.90     16.58 o
  -7   4   9       17.54        4.58     17.81 o
  -6   4   9       53.17       37.18     11.87 o
  -5   4   9      173.42      188.95     25.72 o
  -4   4   9        4.43        5.72     10.11 o
  -3   4   9      202.50      190.25     14.42 o
  -2   4   9       82.50       71.71      9.52 o
  -1   4   9     2184.36     2393.79     65.38 o
   0   4   9     1171.07     1141.74     35.27 o
   1   4   9      584.60      618.36     18.05 o
   2   4   9       82.42       78.84      7.48 o
   3   4   9       50.52       52.33      7.07 o
   4   4   9      439.04      439.11     18.80 o
   5   4   9      343.11      324.29     20.61 o
   6   4   9     2406.67     2562.45     64.96 o
   7   4   9        9.16       20.70     15.87 o
   8   4   9       30.89       16.26     23.65 o
  -8   5   9        1.32       34.00     32.52 o
  -7   5   9       77.82       78.48     14.10 o
  -6   5   9        0.81       -2.68     13.30 o
  -5   5   9       51.40       55.53     14.63 o
  -4   5   9      205.02      198.39     13.96 o
  -3   5   9       70.94       71.47     11.37 o
  -2   5   9     2439.66     2573.52     71.48 o
  -1   5   9     1004.70     1109.95     47.51 o
   0   5   9      562.57      501.07     17.50 o
   1   5   9      136.09      123.24     11.52 o
   2   5   9       13.81       32.80      9.69 o
   3   5   9       18.59       15.09     10.03 o
   4   5   9      115.74      131.27      9.69 o
   5   5   9       16.24       20.86     18.09 o
   6   5   9       38.25        7.60     18.42 o
   7   5   9       26.65       20.40     20.38 o
  -8   6   9        5.92       20.70     35.48 o
  -7   6   9        5.10       48.77     14.96 o
  -6   6   9        2.67      -16.29     14.66 o
  -5   6   9        9.54       14.84     16.04 o
  -4   6   9       11.84       -4.20     10.65 o
  -3   6   9       92.10       86.41      8.42 o
  -2   6   9        2.86        5.85      9.82 o
  -1   6   9     6491.65     7164.36    126.96 o
   0   6   9       45.93       24.67     16.49 o
   1   6   9      156.00      149.81     10.33 o
   2   6   9       22.81       19.73      8.28 o
   3   6   9       10.50        9.59      8.74 o
   4   6   9      133.08      194.61     11.97 o
   5   6   9      118.50      133.72     15.49 o
   6   6   9       53.66       36.25     21.09 o
   7   6   9        9.27       30.72     23.09 o
  -8   7   9       13.91       35.48     63.57 o
  -7   7   9      297.44      306.99     19.99 o
  -6   7   9      102.72       58.70     17.17 o
  -5   7   9     1351.20     1443.76     65.03 o
  -4   7   9       74.26       80.93     11.70 o
  -3   7   9        2.52       -4.08      8.97 o
  -2   7   9      142.59      156.05     10.26 o
  -1   7   9        1.33        7.46     11.25 o
   0   7   9      144.80      193.52     15.30 o
   1   7   9       36.92       70.71     10.40 o
   2   7   9        9.65       28.54      9.29 o
   3   7   9       11.13       17.72     10.07 o
   4   7   9       50.87       72.06     11.28 o
   5   7   9      199.68      203.34     12.09 o
   6   7   9       88.61      114.37     29.40 o
   7   7   9        3.26      -22.17     39.91 o
  -7   8   9      492.65      580.97     50.26 o
  -6   8   9       20.98       26.50     15.66 o
  -5   8   9        4.41       -0.78     15.87 o
  -4   8   9     2146.03     2118.19     49.43 o
  -3   8   9       41.33       48.47     22.37 o
  -2   8   9       10.34        5.53     12.80 o
  -1   8   9      307.75      362.07     19.53 o
   0   8   9      154.86      166.30      8.96 o
   1   8   9        0.42      -12.51      9.00 o
   2   8   9       43.22       18.57     10.05 o
   3   8   9      203.08      191.74     13.68 o
   4   8   9        4.31        2.18     11.13 o
   5   8   9        3.41       -0.18     15.64 o
   6   8   9       46.79       53.22     24.39 o
  -7   9   9       90.66      100.52     35.48 o
  -6   9   9        2.24        6.08     18.33 o
  -5   9   9     2507.16     2690.21    178.34 o
  -4   9   9     1019.17     1115.19     85.15 o
  -3   9   9        0.24       -9.36     11.11 o
  -2   9   9        6.91       -6.97     16.13 o
  -1   9   9      112.52      107.40     23.82 o
   0   9   9       28.32       20.61     22.32 o
   1   9   9      645.08      634.53     20.57 o
   2   9   9        0.63        1.90     11.72 o
   3   9   9       19.90       16.50     11.90 o
   4   9   9        3.84       27.76     13.73 o
   5   9   9       22.03       39.17     13.65 o
   6   9   9        7.26       59.13     34.00 o
  -6  10   9       40.32       33.17     25.57 o
  -5  10   9       62.59       69.28     19.12 o
  -4  10   9     2359.92     2373.92    129.57 o
  -3  10   9      201.49      203.55     14.02 o
  -2  10   9       51.70       39.73      9.45 o
  -1  10   9       61.96       28.89     22.14 o
   0  10   9        0.78        4.55      9.77 o
   1  10   9      126.39       99.01     13.08 o
   2  10   9      851.69      746.85     27.45 o
   3  10   9      180.34      201.36     17.59 o
   4  10   9        4.95      -17.00     14.63 o
   5  10   9        1.37       -8.13     22.91 o
  -5  11   9      309.64      254.22     20.92 o
  -4  11   9      425.04      412.03     21.99 o
  -3  11   9      222.24      190.29     16.63 o
  -2  11   9      250.06      238.71     14.97 o
  -1  11   9       71.72       81.86     26.35 o
   0  11   9      170.81      169.85     17.04 o
   1  11   9      123.33      173.37     44.70 o
   2  11   9       35.48       39.17     15.29 o
   3  11   9        5.21      -10.35     14.76 o
   4  11   9      168.28      126.14     51.00 o
  -4  12   9      421.73      398.26     37.98 o
  -3  12   9      209.04      192.47     17.94 o
  -2  12   9      164.97      145.90     16.83 o
  -1  12   9       17.23       42.15     27.07 o
   0  12   9        2.25      -14.36     12.03 o
   1  12   9      162.71      118.57     32.83 o
   2  12   9      333.60      261.08     26.61 o
   3  12   9       41.60       39.13     23.24 o
  -3  13   9      359.54      346.98     94.61 o
  -2  13   9      165.39      156.04     32.28 o
  -1  13   9       71.14      150.34     32.95 o
   0  13   9      161.92      217.85     37.14 o
   1  13   9        0.10       33.39     49.52 o
   2  13   9        9.54       46.92     39.35 o
  -8   0  10      151.43      156.19     23.97 o
  -6   0  10      530.67      556.82     29.21 o
  -4   0  10     2918.95     2674.22    100.52 o
  -2   0  10       14.77       11.83     16.26 o
   2   0  10     5272.26     5447.48    186.26 o
   4   0  10      100.64      103.50      8.36 o
   6   0  10       10.96       17.68     11.09 o
   8   0  10       46.24      -48.78     47.31 o
  -9   1  10       70.69       81.57     36.89 o
  -8   1  10       49.80       68.22     14.89 o
  -7   1  10       52.98       39.40     11.52 o
  -6   1  10      181.57      200.82     13.51 o
  -5   1  10      129.65      160.51     16.93 o
  -4   1  10      924.83      901.77     52.96 o
  -3   1  10       76.82       69.48     19.22 o
  -2   1  10     2036.20     1946.90     79.83 o
  -1   1  10      875.30      817.49     44.35 o
   0   1  10        1.52      -10.72      7.61 o
   1   1  10        0.00       -8.43      8.84 o
   2   1  10     1618.30     1655.07     56.17 o
   3   1  10      834.11      793.36     20.39 o
   4   1  10       31.23       35.79      6.72 o
   5   1  10      202.47      206.35      8.11 o
   6   1  10        3.31        0.00     13.30 o
   7   1  10       41.03       63.12     35.01 o
   8   1  10      280.92      220.26     75.39 o
  -9   2  10      114.00      170.00     48.78 o
  -8   2  10      205.83      205.20     16.24 o
  -7   2  10        5.38       24.79     10.95 o
  -6   2  10        0.94       12.03     10.82 o
  -5   2  10     1112.27     1071.90     30.70 o
  -4   2  10     2850.75     2967.43     90.02 o
  -3   2  10     2283.68     2420.96     84.43 o
  -2   2  10       21.65       15.39      7.52 o
  -1   2  10      493.82      520.58     24.34 o
   0   2  10       85.81       73.19     12.71 o
   1   2  10       12.31       10.95      7.15 o
   2   2  10      140.67      171.23      9.13 o
   3   2  10      142.82      120.85     11.09 o
   4   2  10      286.82      282.05     14.94 o
   5   2  10      468.84      483.81     20.20 o
   6   2  10      270.51      280.46     28.82 o
   7   2  10      227.00      259.67     30.19 o
  -9   3  10       89.44      172.96     54.70 o
  -8   3  10       22.90       25.73     13.72 o
  -7   3  10        0.09       -1.36     13.87 o
  -6   3  10       79.26       84.15     10.90 o
  -5   3  10      658.76      644.32     40.82 o
  -4   3  10        6.19       39.88     11.95 o
  -3   3  10       52.81       45.49      6.97 o
  -2   3  10      333.08      354.72     23.06 o
  -1   3  10      327.24      376.61     16.07 o
   0   3  10       65.13       70.62      5.99 o
   1   3  10        3.10        5.23      7.89 o
   2   3  10      351.37      335.23     11.37 o
   3   3  10     1435.39     1336.07     26.21 o
   4   3  10      416.70      426.60     12.24 o
   5   3  10      718.88      714.74     26.68 o
   6   3  10        5.96      -11.24     10.72 o
   7   3  10       20.38       44.62     32.12 o
   8   3  10      155.71      153.74     22.17 o
  -8   4  10      348.11      333.87     33.15 o
  -7   4  10      122.13      120.11     16.12 o
  -6   4  10       17.65       24.68     14.72 o
  -5   4  10       61.90       48.13     15.32 o
  -4   4  10      725.64      720.30     26.48 o
  -3   4  10       13.35        0.43      7.68 o
  -2   4  10     1900.10     1926.57     64.65 o
  -1   4  10     4572.33     4660.02    182.86 o
   0   4  10       64.63       80.68      9.57 o
   1   4  10      192.72      207.11     12.33 o
   2   4  10       89.65       88.84     12.38 o
   3   4  10        0.69       -6.09      7.50 o
   4   4  10       35.56       14.96     12.50 o
   5   4  10      887.06      952.75     39.91 o
   6   4  10       19.79       39.04     18.67 o
   7   4  10       81.75       83.63     17.88 o
  -8   5  10       16.07       25.13     25.13 o
  -7   5  10       73.69       70.59     14.46 o
  -6   5  10        0.48        9.64     22.13 o
  -5   5  10        9.39        9.41     14.00 o
  -4   5  10       35.67       25.67      9.82 o
  -3   5  10       82.36      114.43     19.84 o
  -2   5  10      380.51      408.96     27.95 o
  -1   5  10      696.27      733.40     22.18 o
   0   5  10      583.81      563.00     30.51 o
   1   5  10     1108.52     1099.64     51.21 o
   2   5  10       95.48       86.65     10.48 o
   3   5  10       40.12       31.00      9.32 o
   4   5  10     2295.22     2327.70     47.04 o
   5   5  10        1.84        6.09      4.49 o
   6   5  10        0.04        4.58     14.57 o
   7   5  10        0.05       12.36     21.40 o
  -8   6  10      233.76      298.61     72.44 o
  -7   6  10        8.08       14.74     15.54 o
  -6   6  10        4.63       12.63     22.46 o
  -5   6  10       85.43      110.42     19.53 o
  -4   6  10       22.17       12.16     11.24 o
  -3   6  10      444.35      391.00     17.89 o
  -2   6  10      203.00      269.02     15.40 o
  -1   6  10     1645.31     1990.08     56.54 o
   0   6  10      103.01      122.30     12.80 o
   1   6  10        3.20        0.56      9.42 o
   2   6  10      548.35      561.07     31.87 o
   3   6  10      184.30      181.28     11.90 o
   4   6  10      227.27      234.95     24.72 o
   5   6  10       90.12       74.27     11.51 o
   6   6  10       80.30       85.27     21.09 o
   7   6  10        5.89      -45.00     30.00 o
  -8   7  10        1.09        2.96     68.00 o
  -7   7  10      115.86      150.31     19.33 o
  -6   7  10      245.55      277.92     32.40 o
  -5   7  10      549.09      551.49     29.99 o
  -4   7  10      130.91      107.56     35.46 o
  -3   7  10      193.24      185.24     16.30 o
  -2   7  10      554.01      625.77     27.29 o
  -1   7  10       11.58       17.55     10.12 o
   0   7  10      196.22      213.83     23.47 o
   1   7  10        5.50       10.64      8.29 o
   2   7  10      482.78      495.00     23.64 o
   3   7  10      643.85      660.14     21.41 o
   4   7  10     1666.86     1697.58     35.75 o
   5   7  10     1624.23     1742.76     35.55 o
   6   7  10       62.52       77.68     23.85 o
   7   7  10       18.22       44.35     35.48 o
  -7   8  10        2.16       16.26     36.96 o
  -6   8  10       37.44       13.90     19.96 o
  -5   8  10      151.61      176.88     17.17 o
  -4   8  10      158.07      151.22     13.72 o
  -3   8  10      478.19      492.50     27.12 o
  -2   8  10       45.37       49.46     14.52 o
  -1   8  10      183.27      163.02     31.96 o
   0   8  10       52.21       46.59     15.51 o
   1   8  10       12.18        7.17      7.41 o
   2   8  10      350.24      280.93     19.15 o
   3   8  10      120.29      108.93     17.88 o
   4   8  10        0.24       17.99     10.49 o
   5   8  10        1.26        9.99     10.94 o
   6   8  10        9.49       45.83     38.44 o
  -7   9  10        2.28       60.61     42.87 o
  -6   9  10       58.38       51.74     28.17 o
  -5   9  10        7.12       11.35     16.96 o
  -4   9  10       72.44       57.01     12.21 o
  -3   9  10      283.35      293.13     41.91 o
  -2   9  10      304.66      340.74     21.61 o
  -1   9  10        3.49       10.10     15.35 o
   0   9  10      169.48      155.33     19.83 o
   1   9  10      915.48      756.77     36.56 o
   2   9  10      654.59      587.36     20.87 o
   3   9  10      687.75      686.18     23.58 o
   4   9  10      522.74      540.86     34.80 o
   5   9  10        3.55      -21.30     16.63 o
   6   9  10       12.82      -28.09     44.35 o
  -6  10  10      309.90      312.23     30.89 o
  -5  10  10        3.38        9.24     17.04 o
  -4  10  10      144.66      131.77     14.94 o
  -3  10  10        4.37       -9.47     20.70 o
  -2  10  10       15.46       15.84      6.91 o
  -1  10  10      127.88      109.25     14.95 o
   0  10  10      136.49      112.52     10.50 o
   1  10  10        3.76        7.24     15.99 o
   2  10  10      238.17      216.79     17.14 o
   3  10  10        9.72       22.49     13.42 o
   4  10  10       10.09        1.58     15.13 o
   5  10  10       52.44        1.76     19.32 o
  -5  11  10       73.15       48.57     24.72 o
  -4  11  10       24.31       15.42     13.87 o
  -3  11  10       41.68       54.76     33.12 o
  -2  11  10       10.91        4.98      7.10 o
  -1  11  10      166.15      164.02     18.83 o
   0  11  10       23.32       37.16     25.13 o
   1  11  10      950.16      837.70     31.24 o
   2  11  10       38.29       23.68     15.16 o
   3  11  10       15.76      -11.54     16.18 o
   4  11  10        0.54        0.18     21.26 o
  -4  12  10        0.05      -31.68     25.35 o
  -3  12  10       29.25       -2.79     27.39 o
  -2  12  10       11.54       14.15      9.21 o
  -1  12  10      590.83      510.19     20.07 o
   0  12  10        0.18      -13.52     11.12 o
   1  12  10       33.76      -18.64     20.00 o
   2  12  10        1.44      -19.00     16.39 o
   3  12  10       16.88       24.91     22.91 o
  -3  13  10      201.12      205.15     31.75 o
  -2  13  10        7.03      -38.95     25.97 o
  -1  13  10       11.09        5.68     31.59 o
   0  13  10       16.76       33.93     30.85 o
   1  13  10        7.33      -29.63     35.01 o
   2  13  10        0.67       23.12     35.78 o
  -7   0  11       19.49       32.97     19.96 o
  -5   0  11       67.66       71.68     15.58 o
   3   0  11     2160.18     2279.04     64.23 o
   5   0  11      455.87      402.09     20.70 o
   7   0  11        5.26       39.91     34.00 o
  -9   1  11        6.42       32.52     35.48 o
  -8   1  11       98.31      101.41     18.35 o
  -7   1  11        0.01       11.55     12.46 o
  -6   1  11      410.59      404.60     28.08 o
  -5   1  11      873.87      963.26     34.71 o
  -4   1  11      844.76      855.90     27.28 o
  -3   1  11       72.89       73.91     23.65 o
  -2   1  11      388.09      371.05     29.57 o
  -1   1  11       42.02       42.87     13.30 o
   0   1  11      102.29      133.56     22.17 o
   1   1  11    27025.06    27333.39    629.01 o
   2   1  11       12.11       11.44      9.89 o
   3   1  11      740.59      727.81     22.16 o
   4   1  11        0.70       -9.60      6.40 o
   5   1  11       48.18       45.41      5.57 o
   6   1  11      300.37      322.27     20.70 o
   7   1  11        0.19        0.67      8.17 o
  -9   2  11        2.64       13.30     50.26 o
  -8   2  11        1.75       -7.01     13.74 o
  -7   2  11        0.01      -12.77     13.29 o
  -6   2  11     1009.60      948.42     25.72 o
  -5   2  11       90.85       80.08     12.30 o
  -4   2  11      250.68      220.67     15.87 o
  -3   2  11      647.41      608.75     20.01 o
  -2   2  11      120.55      132.66     15.13 o
  -1   2  11      872.11      872.98     33.29 o
   0   2  11     1704.75     1686.85     82.78 o
   1   2  11       99.71      117.67     11.03 o
   2   2  11        0.98       10.91      6.89 o
   3   2  11        4.54       10.43      9.89 o
   4   2  11      529.25      506.63     22.50 o
   5   2  11      535.51      550.18     11.94 o
   6   2  11       40.45       40.63     11.44 o
   7   2  11       38.14       51.84     12.52 o
  -8   3  11       36.95       49.53     16.12 o
  -7   3  11        2.41       20.07     13.20 o
  -6   3  11      629.57      616.02     22.62 o
  -5   3  11      797.91      774.36     27.12 o
  -4   3  11      639.40      657.40     72.23 o
  -3   3  11      101.15       98.82     14.58 o
  -2   3  11      227.28      226.81     10.11 o
  -1   3  11      491.74      482.76     16.51 o
   0   3  11       15.03       15.36      5.87 o
   1   3  11       10.45        0.90      5.50 o
   2   3  11       17.04       10.97      6.80 o
   3   3  11      179.44      176.68      9.24 o
   4   3  11     1836.79     1886.00     35.29 o
   5   3  11       58.75       78.39     20.57 o
   6   3  11      101.97      128.99     17.51 o
   7   3  11      490.19      543.40     31.91 o
  -8   4  11      374.09      366.82     43.61 o
  -7   4  11       69.82      113.29     15.63 o
  -6   4  11        9.07       31.73     16.23 o
  -5   4  11      339.05      331.27     38.71 o
  -4   4  11       66.33       64.69     16.11 o
  -3   4  11     2110.50     2190.13    128.24 o
  -2   4  11      239.18      288.18     14.91 o
  -1   4  11      118.05       99.79      9.91 o
   0   4  11       19.10       40.21     12.59 o
   1   4  11        0.42        5.27      7.14 o
   2   4  11       79.61       83.00      8.96 o
   3   4  11       10.04        8.41      8.08 o
   4   4  11      190.91      208.50     14.30 o
   5   4  11     1410.32     1356.11     45.83 o
   6   4  11       40.13       29.85     14.74 o
   7   4  11       15.07        2.23     17.80 o
  -8   5  11       28.39      -39.91     32.52 o
  -7   5  11        2.48       21.84     17.34 o
  -6   5  11        1.09       -1.14     14.02 o
  -5   5  11       15.71       15.87     16.09 o
  -4   5  11       43.28       39.25     16.88 o
  -3   5  11     1894.60     2139.74     98.15 o
  -2   5  11     1760.32     1850.64    101.14 o
  -1   5  11       28.14       48.96     13.44 o
   0   5  11        1.30        9.79      8.86 o
   1   5  11       46.09       48.27      9.82 o
   2   5  11       61.28       90.64     11.10 o
   3   5  11      446.23      431.82     16.09 o
   4   5  11     4572.48     4659.92     83.81 o
   5   5  11       31.31       33.29      5.67 o
   6   5  11      269.06      238.11     22.75 o
   7   5  11       68.64       72.04     19.86 o
  -8   6  11      149.75      174.44     59.13 o
  -7   6  11        2.52        0.00     16.61 o
  -6   6  11       61.84       62.96     16.49 o
  -5   6  11        0.00       10.35     24.39 o
  -4   6  11       52.98       49.92     14.39 o
  -3   6  11       56.54       51.05     13.52 o
  -2   6  11      163.61      189.54     22.83 o
  -1   6  11        9.47       19.96     10.55 o
   0   6  11        1.48       -3.80     11.19 o
   1   6  11      322.70      340.70     22.62 o
   2   6  11      191.93      154.97     21.54 o
   3   6  11      213.13      239.09     14.88 o
   4   6  11      255.31      260.53     23.43 o
   5   6  11        4.43        2.19      8.26 o
   6   6  11      233.23      222.17     26.15 o
   7   6  11        9.64       16.57     27.69 o
  -7   7  11        4.20        9.22     29.70 o
  -6   7  11      313.76      326.56     22.63 o
  -5   7  11       21.86       43.26     20.70 o
  -4   7  11        6.91       12.42     19.72 o
  -3   7  11      183.34      210.26     14.75 o
  -2   7  11      247.84      258.32     16.86 o
  -1   7  11      304.85      316.21     17.03 o
   0   7  11        4.38        9.44     11.97 o
   1   7  11        0.53       10.04     13.17 o
   2   7  11        0.26       23.62     11.18 o
   3   7  11       84.24       85.49     14.35 o
   4   7  11      721.95      795.45     25.41 o
   5   7  11       54.47       58.00     12.63 o
   6   7  11       47.34       66.27     22.66 o
  -7   8  11       72.71       53.22     39.91 o
  -6   8  11       10.34       -3.42     17.40 o
  -5   8  11       49.76       55.42     24.39 o
  -4   8  11        3.62       23.83     16.49 o
  -3   8  11      192.12      212.62     20.27 o
  -2   8  11        0.19      -18.84     12.56 o
  -1   8  11      146.76      123.93     14.49 o
   0   8  11      226.33      217.99     17.52 o
   1   8  11      265.95      262.20     17.54 o
   2   8  11        0.03        7.91     11.08 o
   3   8  11      379.99      385.09     20.38 o
   4   8  11        5.02        3.43     11.61 o
   5   8  11      373.93      404.97     18.91 o
   6   8  11        0.06        5.91     36.96 o
  -6   9  11      835.98      839.12     89.07 o
  -5   9  11       82.61       96.37     41.39 o
  -4   9  11       74.24       90.88     17.84 o
  -3   9  11        4.88       -8.43     14.24 o
  -2   9  11        7.13       25.07     16.71 o
  -1   9  11       27.31       47.00     16.41 o
   0   9  11      184.57      167.04     21.25 o
   1   9  11       75.13      123.97     24.69 o
   2   9  11       48.67       40.32     12.80 o
   3   9  11       39.25       40.49     12.76 o
   4   9  11       29.91       25.13     14.32 o
   5   9  11       40.76       53.74     17.68 o
  -6  10  11       72.78       70.96     36.96 o
  -5  10  11      218.89      244.35     29.83 o
  -4  10  11        0.62      -16.91     18.03 o
  -3  10  11      476.58      513.76     34.33 o
  -2  10  11        0.00       14.78     32.41 o
  -1  10  11      105.98       91.94     20.07 o
   0  10  11        0.68      -11.17     18.83 o
   1  10  11      405.37      354.33     17.54 o
   2  10  11      551.02      559.58     32.94 o
   3  10  11       36.43       48.15     14.18 o
   4  10  11       39.74       57.55     15.58 o
   5  10  11        4.16      -13.82     23.01 o
  -5  11  11      344.31      350.90     40.20 o
  -4  11  11       74.31       41.84     21.87 o
  -3  11  11      252.91      299.94     42.12 o
  -2  11  11        0.55       16.74     21.09 o
  -1  11  11        5.43       24.70     21.23 o
   0  11  11       45.39       38.01     12.79 o
   1  11  11       26.28       11.89     13.92 o
   2  11  11       14.51        5.65     57.21 o
   3  11  11       31.89       70.96     17.03 o
   4  11  11        0.29      -17.12     20.70 o
  -4  12  11        0.67       15.83     25.49 o
  -3  12  11       13.05       26.78     22.26 o
  -2  12  11        0.57      -33.76     29.67 o
  -1  12  11        7.41      -30.96     26.79 o
   0  12  11      119.94       94.84     13.64 o
   1  12  11       43.80        2.96     14.02 o
   2  12  11       35.04       51.41     42.87 o
   3  12  11        5.42      -73.18     48.78 o
  -2  13  11      125.87       47.83     34.93 o
  -1  13  11      137.40      111.62     86.93 o
   0  13  11        8.50       71.95     46.57 o
   1  13  11       45.11      114.06     40.15 o
  -8   0  12       41.91       41.74     22.31 o
  -6   0  12     2417.53     2393.34     82.78 o
   2   0  12      217.64      292.70     23.65 o
   4   0  12       65.50       91.65     16.26 o
   6   0  12      201.24      209.96     11.99 o
  -8   1  12       17.95       18.53     15.29 o
  -7   1  12        0.54       22.04     17.54 o
  -6   1  12     5443.25     5389.22    186.27 o
  -5   1  12      262.13      252.12     39.91 o
  -4   1  12       11.36       31.26     14.19 o
  -3   1  12       79.08      110.87     23.65 o
  -2   1  12      189.20      165.57     23.65 o
  -1   1  12      325.55      310.44     22.17 o
   0   1  12     4621.58     4702.87    151.52 o
   1   1  12      581.11      629.30     28.69 o
   2   1  12      181.16      190.72     15.52 o
   3   1  12      837.15      825.94     25.88 o
   4   1  12        9.45       12.95      7.94 o
   5   1  12      309.86      294.35     10.25 o
   6   1  12       23.58       36.61     18.48 o
   7   1  12       16.73       14.44     10.37 o
  -9   2  12       33.49       53.22     42.87 o
  -8   2  12       33.18       24.97     16.86 o
  -7   2  12       14.46        7.94     15.72 o
  -6   2  12      411.54      469.37     30.84 o
  -5   2  12      513.61      482.76     19.15 o
  -4   2  12     1391.16     1362.67     47.31 o
  -3   2  12       33.53       38.86     12.57 o
  -2   2  12       34.70       50.26     20.70 o
  -1   2  12      422.07      365.67     19.39 o
   0   2  12      310.40      297.12     18.73 o
   1   2  12      494.56      553.60     29.79 o
   2   2  12      131.83      117.64     11.72 o
   3   2  12      163.38      153.18     10.83 o
   4   2  12       39.29       42.09      7.34 o
   5   2  12       53.64       48.94      8.53 o
   6   2  12       95.90      106.18     13.80 o
   7   2  12       92.08       73.19     15.51 o
  -8   3  12       16.05       23.37     15.72 o
  -7   3  12       31.73       26.97     16.64 o
  -6   3  12     1971.49     1936.30     47.30 o
  -5   3  12      133.05      151.01     15.38 o
  -4   3  12      535.67      551.63     42.87 o
  -3   3  12     2543.32     2517.75     51.10 o
  -2   3  12      454.34      463.04     36.70 o
  -1   3  12      121.82      106.04     10.35 o
   0   3  12       35.42       43.08     15.15 o
   1   3  12        0.84        0.06      6.34 o
   2   3  12      329.71      353.23     12.74 o
   3   3  12       92.80       97.66      8.40 o
   4   3  12     2278.04     2248.38     45.38 o
   5   3  12       31.15       26.27      5.38 o
   6   3  12        8.82        8.83     12.91 o
   7   3  12       26.28       41.16     18.96 o
  -8   4  12      252.61      330.12     70.96 o
  -7   4  12      118.90      121.59     14.62 o
  -6   4  12       52.51       67.97     14.37 o
  -5   4  12        4.93      -22.44     14.96 o
  -4   4  12      673.42      689.28     21.94 o
  -3   4  12      120.53      169.38     23.14 o
  -2   4  12     1092.97     1115.15     36.46 o
  -1   4  12       87.46      112.06     11.63 o
   0   4  12        0.37        2.17      5.79 o
   1   4  12      181.13      168.25      9.82 o
   2   4  12       55.64       52.41      8.51 o
   3   4  12      198.55      202.96     10.90 o
   4   4  12       11.04       28.07      7.97 o
   5   4  12        3.00       12.86      7.21 o
   6   4  12       78.60       57.46     14.16 o
   7   4  12        9.02      -11.40     16.40 o
  -8   5  12       35.83       25.13     29.57 o
  -7   5  12       99.97       44.13     15.49 o
  -6   5  12        1.83        7.72     14.49 o
  -5   5  12        5.30       33.67     18.74 o
  -4   5  12       57.78       65.76     16.23 o
  -3   5  12     1309.96     1493.74     37.13 o
  -2   5  12      776.09      801.27     25.29 o
  -1   5  12      273.40      255.25     24.11 o
   0   5  12      239.25      261.67     13.73 o
   1   5  12       58.23       48.15     11.10 o
   2   5  12       15.07       24.46      9.98 o
   3   5  12       18.05       22.11     10.19 o
   4   5  12     9954.19    10253.05    176.56 o
   5   5  12      320.87      344.75     38.26 o
   6   5  12      199.69      155.38     18.53 o
   7   5  12       16.66       -1.85     32.66 o
  -8   6  12      252.00      217.31     42.87 o
  -7   6  12       69.93      133.78     22.47 o
  -6   6  12       59.23       97.78     18.19 o
  -5   6  12        7.75        6.74     18.97 o
  -4   6  12       15.07        6.81     11.04 o
  -3   6  12      384.49      379.52     45.02 o
  -2   6  12      628.76      697.95     23.51 o
  -1   6  12        1.19       -2.86     10.58 o
   0   6  12      752.62      822.42     35.99 o
   1   6  12      523.45      489.83     19.76 o
   2   6  12      585.50      609.44     22.00 o
   3   6  12     2163.26     2240.21     77.15 o
   4   6  12      799.91      863.13     26.78 o
   5   6  12       33.09       23.15     15.80 o
   6   6  12      131.67       68.43     21.17 o
   7   6  12        4.52       10.35     31.04 o
  -7   7  12       63.20       74.99     22.93 o
  -6   7  12       29.32       43.98     19.05 o
  -5   7  12       85.02      107.13     30.30 o
  -4   7  12      220.76      268.63     36.96 o
  -3   7  12       78.06       79.14     15.79 o
  -2   7  12       95.38      113.15     14.94 o
  -1   7  12      689.92      688.45     35.72 o
   0   7  12        0.59      -18.14     12.09 o
   1   7  12       17.94        4.18     12.30 o
   2   7  12      308.56      335.12     18.64 o
   3   7  12      179.33      227.57     17.40 o
   4   7  12     1723.70     1769.27     46.63 o
   5   7  12       19.95       30.32     10.59 o
   6   7  12       49.97       22.17     44.35 o
  -7   8  12      131.17       94.61     42.87 o
  -6   8  12      551.22      587.28     76.40 o
  -5   8  12      825.79      895.87     54.70 o
  -4   8  12       45.65       57.49     15.89 o
  -3   8  12      162.21      142.65     17.37 o
  -2   8  12      127.60       94.27     20.83 o
  -1   8  12       90.43       83.72     14.24 o
   0   8  12       96.41       91.34     16.21 o
   1   8  12       46.66       72.02     14.30 o
   2   8  12      540.58      531.59     22.59 o
   3   8  12      359.13      350.31     39.73 o
   4   8  12      120.67      111.08     23.29 o
   5   8  12       28.99       46.31     20.70 o
   6   8  12       77.93       78.35     39.91 o
  -6   9  12      189.31      211.54     46.38 o
  -5   9  12      303.24      319.07     31.77 o
  -4   9  12       10.81        4.34     17.51 o
  -3   9  12       38.21       36.33     25.29 o
  -2   9  12       82.18       84.86     22.09 o
  -1   9  12        1.05       38.84     14.83 o
   0   9  12      195.08      218.63     35.15 o
   1   9  12      426.54      369.29     23.99 o
   2   9  12       50.83       61.87     17.17 o
   3   9  12        0.78        4.23     28.52 o
   4   9  12        4.67        4.30     33.48 o
   5   9  12       34.76       12.23     31.04 o
  -6  10  12      126.68      103.48     41.39 o
  -5  10  12      526.63      448.42     41.93 o
  -4  10  12       26.92       26.18     21.01 o
  -3  10  12      530.63      555.51     33.95 o
  -2  10  12       43.68       62.77     31.17 o
  -1  10  12       12.12       -2.59     19.03 o
   0  10  12     1020.90      959.45     45.63 o
   1  10  12      241.43      229.03     22.24 o
   2  10  12        9.09        1.72     12.25 o
   3  10  12      180.15      152.19     31.04 o
   4  10  12        0.06      -19.87     18.37 o
  -5  11  12       47.84      111.95     38.55 o
  -4  11  12        4.45       47.57     27.48 o
  -3  11  12       65.73       46.62     25.95 o
  -2  11  12       63.39       99.38     25.51 o
  -1  11  12      111.33      132.43     24.94 o
   0  11  12      121.04       87.70     23.52 o
   1  11  12      751.91      735.97     39.32 o
   2  11  12      182.64      154.87     29.57 o
   3  11  12       14.55       16.08     18.48 o
   4  11  12       45.02       13.21     31.45 o
  -4  12  12       14.61      -21.22     30.03 o
  -3  12  12       19.39        5.37     29.69 o
  -2  12  12      163.48      155.17     31.68 o
  -1  12  12       36.31      -11.34     29.86 o
   0  12  12       42.67       35.67     29.95 o
   1  12  12        3.26       42.69     33.96 o
   2  12  12        0.73       81.24     38.14 o
  -2  13  12       65.83       54.38     34.33 o
  -1  13  12       44.74       90.96     43.30 o
   0  13  12       13.05      -38.65     39.19 o
  -7   0  13     1148.46     1119.97     39.92 o
  -5   0  13      803.93      802.71     51.74 o
  -3   0  13       65.89       39.91     16.26 o
   3   0  13      385.90      391.75     28.09 o
   5   0  13      196.90      181.83     17.74 o
   7   0  13      168.09      112.35     56.17 o
  -8   1  13       71.78       79.65     15.54 o
  -7   1  13       79.82       78.08     13.54 o
  -6   1  13      410.14      403.95     21.03 o
  -5   1  13      242.61      232.35     19.42 o
  -4   1  13      331.82      284.57     43.61 o
  -3   1  13       11.57       17.46     13.11 o
  -2   1  13        1.17      -15.77     12.03 o
  -1   1  13     1995.32     1924.81     56.19 o
   0   1  13      333.87      365.14     18.82 o
   1   1  13      397.56      454.43     21.88 o
   2   1  13       30.44       35.58      9.31 o
   3   1  13       73.69       75.29     16.00 o
   4   1  13       15.95       26.02      8.64 o
   5   1  13      231.02      216.31      9.52 o
   6   1  13       52.95       32.70     11.05 o
   7   1  13      184.71      161.38     21.66 o
  -8   2  13       18.54       29.64     15.97 o
  -7   2  13        0.86       19.64     13.63 o
  -6   2  13      368.28      370.37     32.65 o
  -5   2  13       11.98      -12.42     14.76 o
  -4   2  13      605.31      577.74     23.24 o
  -3   2  13      150.52      119.74     28.09 o
  -2   2  13     1541.02     1514.55     83.52 o
  -1   2  13       40.37       32.52     11.19 o
   0   2  13       73.25       22.95     12.57 o
   1   2  13      232.87      205.25     19.22 o
   2   2  13      344.60      323.72     47.31 o
   3   2  13      502.48      523.29     25.09 o
   4   2  13       24.05       11.29      7.64 o
   5   2  13        3.17        0.90      6.17 o
   6   2  13      398.73      363.92     18.91 o
   7   2  13       31.69       54.98     31.60 o
  -8   3  13       39.04       12.69     17.73 o
  -7   3  13      319.72      269.48     29.23 o
  -6   3  13      191.83      139.77     14.65 o
  -5   3  13       91.93      112.17     14.16 o
  -4   3  13       16.49       25.62     11.90 o
  -3   3  13        1.11        4.69      8.36 o
  -2   3  13      141.08      127.91     13.24 o
  -1   3  13       20.21       17.30     13.69 o
   0   3  13        1.99        2.70      8.92 o
   1   3  13       60.22       77.63     13.02 o
   2   3  13       42.20       14.49     10.73 o
   3   3  13      601.67      590.24     23.43 o
   4   3  13     3011.06     3053.61     60.14 o
   5   3  13       72.88       68.42      8.89 o
   6   3  13        3.22        5.01     14.50 o
   7   3  13       31.92       20.70     13.80 o
  -8   4  13       63.09        7.39     31.04 o
  -7   4  13      178.35      205.13     22.16 o
  -6   4  13      183.25      168.32     15.40 o
  -5   4  13      250.52      220.71     19.02 o
  -4   4  13      150.84      177.66     13.65 o
  -3   4  13     1147.70     1156.48     41.01 o
  -2   4  13       59.90       50.00      9.82 o
  -1   4  13        0.10      -17.27     11.51 o
   0   4  13      194.69      195.34     13.08 o
   1   4  13      132.93      124.67      9.30 o
   2   4  13        0.20        0.33     10.67 o
   3   4  13       93.68      100.65     19.45 o
   4   4  13        4.83       -7.18      9.45 o
   5   4  13      114.36      115.76      9.86 o
   6   4  13       19.04       25.83     14.70 o
   7   4  13       69.85       39.00     61.89 o
  -8   5  13       10.27      -23.65     36.96 o
  -7   5  13       72.65       88.29     29.17 o
  -6   5  13       13.09       -3.79     25.82 o
  -5   5  13        1.28       10.82     16.09 o
  -4   5  13       42.80       54.00     12.22 o
  -3   5  13     2518.81     2732.01     66.36 o
  -2   5  13       83.94       85.99     11.71 o
  -1   5  13       39.55       64.27     14.51 o
   0   5  13       30.65       36.59     22.19 o
   1   5  13        9.15       -7.74      8.51 o
   2   5  13      500.99      497.21     33.00 o
   3   5  13       72.80       74.81     15.36 o
   4   5  13     3283.52     3520.52     68.99 o
   5   5  13       47.70       42.51      9.24 o
   6   5  13       25.14       28.02     18.16 o
   7   5  13        0.12      -15.22     24.41 o
  -8   6  13        6.09       -2.96     34.00 o
  -7   6  13      514.59      537.10     49.94 o
  -6   6  13       86.96       72.66     25.84 o
  -5   6  13       42.49       65.09     19.85 o
  -4   6  13      319.17      321.95     20.31 o
  -3   6  13       69.52       78.23     13.18 o
  -2   6  13      211.10      210.86     15.41 o
  -1   6  13      101.47      121.89     14.22 o
   0   6  13       53.41       64.24     20.70 o
   1   6  13      489.01      450.04     19.35 o
   2   6  13       21.27       19.02     12.52 o
   3   6  13      595.27      564.60     21.34 o
   4   6  13        9.15        3.21     10.76 o
   5   6  13        0.51       18.30      9.27 o
   6   6  13        4.79      -12.43     19.66 o
  -7   7  13        5.86      -30.30     26.13 o
  -6   7  13      527.83      543.99     43.55 o
  -5   7  13       18.33       10.93     23.43 o
  -4   7  13      145.89      154.40     23.89 o
  -3   7  13     1321.32     1352.40     38.97 o
  -2   7  13      134.57      151.95     18.47 o
  -1   7  13        0.24        3.37     12.13 o
   0   7  13       19.73       22.13     12.47 o
   1   7  13      198.96      173.21     18.76 o
   2   7  13      102.80      113.43     20.46 o
   3   7  13        7.70        4.04     16.98 o
   4   7  13       25.10       20.77     13.35 o
   5   7  13       89.52       91.43     11.89 o
   6   7  13       37.56       19.22     42.87 o
  -7   8  13      745.94      651.92     48.78 o
  -6   8  13      262.05      268.14     32.54 o
  -5   8  13        1.59       20.82     23.97 o
  -4   8  13       12.88       30.32     22.31 o
  -3   8  13       67.04       75.65     19.86 o
  -2   8  13       20.72       33.17     18.67 o
  -1   8  13      188.71      184.34     19.27 o
   0   8  13       17.07       30.86     17.73 o
   1   8  13       59.13       49.55     15.94 o
   2   8  13       33.73       32.90     15.67 o
   3   8  13       19.95       55.17     21.49 o
   4   8  13       30.65        8.03     15.34 o
   5   8  13        3.10       -2.68     16.90 o
  -6   9  13      947.32      910.38     70.09 o
  -5   9  13       25.24       30.73     26.64 o
  -4   9  13        3.79       -5.72     20.69 o
  -3   9  13        8.03       12.04     18.27 o
  -2   9  13       27.88        9.70     18.14 o
  -1   9  13       17.29       -2.60     17.13 o
   0   9  13      565.62      561.88     26.16 o
   1   9  13      280.61      301.53     21.97 o
   2   9  13        3.13       21.28     17.18 o
   3   9  13       80.53       67.07     17.98 o
   4   9  13        9.61        0.58     21.44 o
   5   9  13       23.08       31.35     22.04 o
  -5  10  13        0.71        0.89     25.88 o
  -4  10  13        7.45        8.48     35.45 o
  -3  10  13      182.02      175.45     23.10 o
  -2  10  13        9.24      -11.64     22.69 o
  -1  10  13      144.78      119.01     22.40 o
   0  10  13      186.52      174.13     24.67 o
   1  10  13      101.05       67.54     18.25 o
   2  10  13      182.64      190.74     27.88 o
   3  10  13       47.25       59.63     22.61 o
   4  10  13      145.65       87.07     29.46 o
  -5  11  13      195.96      123.12     27.17 o
  -4  11  13       72.54       42.11     24.09 o
  -3  11  13        2.11       23.38     33.51 o
  -2  11  13        7.72      -30.34     23.54 o
  -1  11  13      222.61      196.21     67.85 o
   0  11  13      522.47      457.88     30.77 o
   1  11  13       85.18       51.75     24.05 o
   2  11  13       56.26       46.66     59.87 o
   3  11  13        0.66      -18.37     28.38 o
  -3  12  13        0.70       14.23     31.26 o
  -2  12  13        4.49      -37.51     29.75 o
  -1  12  13       25.39       23.58     29.80 o
   0  12  13       16.18      -41.46     33.96 o
   1  12  13       15.59        5.24     34.45 o
   2  12  13      213.19      231.59     38.63 o
  -8   0  14       56.39       14.40     23.43 o
  -6   0  14     1076.86      982.86     39.03 o
   2   0  14      374.36      387.31     32.52 o
   4   0  14       25.01       -7.39     16.26 o
   6   0  14      428.09      405.62     17.68 o
  -8   1  14      149.24      109.70     19.04 o
  -7   1  14       32.16       46.27     16.43 o
  -6   1  14      580.87      612.86     46.52 o
  -5   1  14       25.00        5.56     14.49 o
  -4   1  14        4.56        7.39     26.61 o
  -3   1  14      142.37      100.52     26.61 o
  -2   1  14      526.37      536.62     35.48 o
  -1   1  14      206.27      171.64     56.17 o
   0   1  14     2067.86     2140.56     88.70 o
   1   1  14      494.18      475.96     18.65 o
   2   1  14      169.76      184.42     13.24 o
   3   1  14       97.82       93.74     10.54 o
   4   1  14        0.01        3.29      8.42 o
   5   1  14       94.98      100.13     10.01 o
   6   1  14       30.82       30.07      6.30 o
   7   1  14        4.61      -30.17     27.38 o
  -8   2  14        0.14       10.73     16.53 o
  -7   2  14       39.70       37.50     14.95 o
  -6   2  14      206.11      184.96     14.29 o
  -5   2  14        1.38       -5.15     11.18 o
  -4   2  14       27.31       37.75     13.47 o
  -3   2  14      246.12      273.48     32.52 o
  -2   2  14        0.15       13.76     13.11 o
  -1   2  14      212.58      259.73     15.54 o
   0   2  14      118.06       96.08     23.65 o
   1   2  14      222.96      216.33     14.46 o
   2   2  14       89.57       84.07     11.72 o
   3   2  14      987.83      964.95     43.12 o
   4   2  14       65.57       79.21      9.22 o
   5   2  14       57.01       68.64      8.09 o
   6   2  14      524.18      444.94     61.67 o
   7   2  14        0.47      -10.89     17.88 o
  -8   3  14       28.07       28.69     20.87 o
  -7   3  14      259.75      259.97     17.28 o
  -6   3  14      844.66      893.49     26.54 o
  -5   3  14      464.31      455.52     20.56 o
  -4   3  14        1.39       -5.47     10.53 o
  -3   3  14       19.24       23.84      9.00 o
  -2   3  14        0.86        3.82     12.15 o
  -1   3  14      303.31      282.89     15.32 o
   0   3  14      370.45      403.80     27.82 o
   1   3  14        6.24       18.88      8.34 o
   2   3  14        2.30        7.25     10.14 o
   3   3  14     1256.11     1239.92     50.61 o
   4   3  14      162.39      155.48     10.45 o
   5   3  14      235.51      234.47     10.78 o
   6   3  14      134.53      158.13     42.50 o
   7   3  14       67.78       26.94     32.13 o
  -8   4  14       12.53       58.63     45.09 o
  -7   4  14      301.67      282.81     23.84 o
  -6   4  14        4.92       -5.68     20.70 o
  -5   4  14       82.24      118.81     21.50 o
  -4   4  14      197.35      197.73     34.76 o
  -3   4  14      446.28      438.04     22.06 o
  -2   4  14      150.99      158.08      8.61 o
  -1   4  14       17.73       37.34      8.27 o
   0   4  14      193.92      168.28     19.92 o
   1   4  14      527.87      516.27     19.84 o
   2   4  14      773.34      782.37     20.71 o
   3   4  14       54.48       62.20      9.85 o
   4   4  14       30.87       21.40      8.75 o
   5   4  14       95.66      113.46     13.50 o
   6   4  14      122.64      102.61     17.74 o
   7   4  14       11.54       27.25     20.36 o
  -8   5  14        4.76       13.30     36.96 o
  -7   5  14       69.13       93.87     31.79 o
  -6   5  14      104.97      102.27     19.40 o
  -5   5  14        0.00        9.64     15.57 o
  -4   5  14      835.84      804.83     40.41 o
  -3   5  14     1434.92     1429.74     55.05 o
  -2   5  14        9.52        3.26     15.75 o
  -1   5  14       12.29       17.45     11.51 o
   0   5  14      373.88      377.45     23.93 o
   1   5  14       62.62       57.12     12.11 o
   2   5  14       12.91        2.81      9.38 o
   3   5  14     1648.78     1725.59     37.43 o
   4   5  14       79.71       77.98     11.40 o
   5   5  14       18.69       18.55     12.70 o
   6   5  14       39.20       41.76     19.06 o
  -7   6  14      224.93      288.10     36.62 o
  -6   6  14       35.55       50.50     18.27 o
  -5   6  14      161.84      137.25     30.96 o
  -4   6  14      250.40      219.71     24.54 o
  -3   6  14       63.13       45.41     18.12 o
  -2   6  14      215.77      245.54     19.19 o
  -1   6  14      167.63      161.11     14.08 o
   0   6  14        5.76       10.20     16.77 o
   1   6  14      627.17      655.22     24.36 o
   2   6  14     4169.94     4177.70    200.57 o
   3   6  14     1847.40     1878.65     67.54 o
   4   6  14        0.52       -2.57     11.11 o
   5   6  14       17.68       15.45     10.35 o
   6   6  14        3.53       22.91     23.17 o
  -7   7  14      145.57      132.08     30.07 o
  -6   7  14       20.28       19.13     18.62 o
  -5   7  14      313.47      372.58     35.20 o
  -4   7  14        5.83       13.03     16.84 o
  -3   7  14        3.00        4.68     14.40 o
  -2   7  14        3.51       26.72     13.15 o
  -1   7  14       70.36       60.10     13.02 o
   0   7  14        9.04        8.64     13.02 o
   1   7  14      510.51      545.56     26.67 o
   2   7  14      227.58      263.15     39.72 o
   3   7  14       23.92       46.55     15.01 o
   4   7  14        3.59        0.10     11.48 o
   5   7  14      177.10      194.33     15.34 o
   6   7  14      115.49      274.96     48.78 o
  -7   8  14       48.67        0.00     42.87 o
  -6   8  14       54.33       57.96     22.43 o
  -5   8  14       42.74       67.52     25.47 o
  -4   8  14       16.08       22.03     17.39 o
  -3   8  14        0.04       23.85     15.36 o
  -2   8  14      164.88      141.59     17.01 o
  -1   8  14      430.86      430.77     24.21 o
   0   8  14      790.15      748.64     50.67 o
   1   8  14       11.52       -5.69     13.72 o
   2   8  14      845.42      830.37     29.05 o
   3   8  14      260.46      265.27     32.25 o
   4   8  14       54.32       51.24     16.55 o
   5   8  14       79.90       85.90     22.61 o
  -6   9  14      161.42      148.08     29.45 o
  -5   9  14      106.57       81.30     32.41 o
  -4   9  14       36.92       21.27     18.30 o
  -3   9  14       35.47       32.58     26.15 o
  -2   9  14       34.06       -5.40     19.01 o
  -1   9  14        3.62        6.38     15.90 o
   0   9  14       36.75       17.96     18.67 o
   1   9  14       63.40       60.46     19.03 o
   2   9  14       23.97       33.63     18.75 o
   3   9  14        5.89        6.25     14.81 o
   4   9  14        5.37       -8.95     17.05 o
   5   9  14       55.31       86.59     24.84 o
  -5  10  14      242.49      172.01     26.75 o
  -4  10  14      127.26      186.16     23.68 o
  -3  10  14        0.06       32.42     26.37 o
  -2  10  14      100.00       98.78     23.98 o
  -1  10  14      967.84      933.78     55.28 o
   0  10  14      236.79      185.22     24.07 o
   1  10  14      446.47      385.16     27.17 o
   2  10  14       32.31       15.14     41.73 o
   3  10  14       21.81       -2.31     31.04 o
   4  10  14      198.93      179.19     49.52 o
  -4  11  14       61.74       62.66     40.41 o
  -3  11  14      189.52      204.49     31.38 o
  -2  11  14       21.72       19.49     34.21 o
  -1  11  14        4.26        4.15     27.34 o
   0  11  14       14.88       38.79     35.97 o
   1  11  14        0.09       -0.62     29.67 o
   2  11  14      148.97      173.46     62.83 o
   3  11  14       90.84       48.78     50.26 o
  -3  12  14        7.14      -28.58     32.54 o
  -2  12  14        1.73      -46.24     30.82 o
  -1  12  14      189.96       86.86     68.03 o
   0  12  14        2.57       10.92     33.86 o
   1  12  14       21.80       30.30     35.54 o
   2  12  14        1.26       26.61     38.68 o
  -7   0  15     1638.26     1507.51     58.39 o
  -5   0  15      101.16       65.04     29.57 o
   1   0  15     3667.02     3772.58    150.79 o
   3   0  15     1074.82     1116.11     60.61 o
   5   0  15       19.92        2.96     14.78 o
   7   0  15      100.70       87.22     66.52 o
  -8   1  15      130.81      111.36     19.92 o
  -7   1  15      106.85      106.55     16.18 o
  -6   1  15        9.46       24.57     12.60 o
  -5   1  15      327.62      305.29     18.40 o
  -4   1  15        2.88      -19.96     15.52 o
  -2   1  15      101.35       86.64     19.32 o
  -1   1  15     2819.11     2755.61    104.55 o
   0   1  15      481.97      497.75     23.36 o
   1   1  15      981.60     1166.47     33.80 o
   2   1  15      742.30      738.85     38.61 o
   3   1  15      287.89      250.46     17.62 o
   4   1  15        3.55        8.53      8.03 o
   5   1  15       80.61       58.72      9.56 o
   6   1  15       33.95       44.72      7.44 o
   7   1  15       22.68       24.06     19.61 o
  -8   2  15       98.90       76.34     25.39 o
  -7   2  15       29.70       66.45     15.60 o
  -6   2  15      668.36      682.93     41.82 o
  -5   2  15       38.04       33.85     10.95 o
  -4   2  15       16.12       40.65     15.21 o
  -3   2  15        2.37       -9.61     18.82 o
  -2   2  15       27.11       25.13     19.22 o
  -1   2  15     2675.23     2868.66    144.76 o
   0   2  15      366.90      386.42     45.09 o
   1   2  15       16.77       22.48     11.43 o
   2   2  15       19.33       41.26     11.72 o
   3   2  15        0.00        4.39      9.67 o
   4   2  15      634.77      591.60     24.67 o
   5   2  15      190.37      152.77      9.85 o
   6   2  15      148.98      140.83     15.35 o
   7   2  15        6.20       -8.10     55.22 o
  -8   3  15      179.59      142.14     23.83 o
  -7   3  15       54.47       49.34     17.50 o
  -6   3  15      131.32      122.82     20.30 o
  -5   3  15     1183.89     1217.96     53.00 o
  -4   3  15      276.33      260.83     37.44 o
  -3   3  15       45.36       69.17     19.44 o
  -2   3  15       49.28       38.28     12.00 o
  -1   3  15        6.27        2.48     12.83 o
   0   3  15       46.82       41.18     12.13 o
   1   3  15      118.77       94.63     14.28 o
   2   3  15      359.35      354.70     26.11 o
   3   3  15     1499.97     1448.29     44.70 o
   4   3  15       26.15       25.49      9.57 o
   5   3  15       14.80        3.14      8.32 o
   6   3  15        1.15       12.70     16.17 o
   7   3  15        4.81       -6.00     17.68 o
  -8   4  15       91.47       79.83     56.91 o
  -7   4  15      149.67      100.12     20.62 o
  -6   4  15        1.15      -19.54     13.03 o
  -5   4  15      293.86      315.89     25.68 o
  -4   4  15       85.20       78.96     13.37 o
  -3   4  15      114.13      127.85     22.47 o
  -2   4  15        3.91        7.29      9.38 o
  -1   4  15       10.70       19.50     28.16 o
   0   4  15      215.40      186.50     15.08 o
   1   4  15       33.99       57.89     10.39 o
   2   4  15     6974.82     6833.93    125.89 o
   3   4  15        2.27       16.02      9.24 o
   4   4  15       51.55       47.10     10.19 o
   5   4  15      646.99      654.46     19.22 o
   6   4  15       21.52        9.53     15.94 o
  -8   5  15      123.73      118.26     41.39 o
  -7   5  15       97.52       77.80     20.36 o
  -6   5  15       53.15       28.47     16.99 o
  -5   5  15       43.90       54.56     15.39 o
  -4   5  15      117.30      106.49     27.54 o
  -3   5  15        5.35       10.96     11.01 o
  -2   5  15       13.30       13.10     11.05 o
  -1   5  15       63.51       51.87     15.36 o
   0   5  15      561.00      597.21     27.02 o
   1   5  15      486.26      471.94     26.24 o
   2   5  15      313.53      313.24     26.67 o
   3   5  15      500.36      520.24     18.13 o
   4   5  15      411.44      451.63     16.80 o
   5   5  15       77.25       71.23     13.87 o
   6   5  15       40.38       32.73     22.25 o
  -7   6  15       61.97       58.81     21.61 o
  -6   6  15       95.48       88.66     20.02 o
  -5   6  15      341.57      295.03     43.75 o
  -4   6  15      116.88      135.12     20.92 o
  -3   6  15       60.83       73.80     16.90 o
  -2   6  15       16.09       28.59     17.71 o
  -1   6  15      189.42      192.67     20.44 o
   0   6  15      100.99      134.83     22.72 o
   1   6  15      108.09      111.99     20.17 o
   2   6  15     2409.85     2484.40     79.63 o
   3   6  15       59.90       72.43     13.22 o
   4   6  15      190.00      166.79     15.59 o
   5   6  15       75.98       91.65     12.59 o
   6   6  15       15.27       45.83     34.00 o
  -7   7  15        6.60       26.61     29.78 o
  -6   7  15        3.26       19.54     21.30 o
  -5   7  15      158.12      196.01     53.96 o
  -4   7  15       64.49       89.01     16.87 o
  -3   7  15       92.62      102.92     30.53 o
  -2   7  15       49.30       31.52     15.79 o
  -1   7  15        1.12        1.79     15.40 o
   0   7  15        0.83       10.21     18.48 o
   1   7  15       44.89       46.99     15.47 o
   2   7  15      368.49      382.05     21.37 o
   3   7  15      121.56      156.37     23.97 o
   4   7  15       19.80       21.93     13.31 o
   5   7  15       55.05       75.85     33.26 o
  -6   8  15       18.94       12.42     27.32 o
  -5   8  15       29.85       15.21     18.83 o
  -4   8  15       19.77       24.09     18.30 o
  -3   8  15       10.74       24.69     18.70 o
  -2   8  15       17.75       32.70     14.10 o
  -1   8  15        9.78       29.01     13.23 o
   0   8  15       40.52       58.52     24.54 o
   1   8  15       48.14       44.35     17.13 o
   2   8  15        0.56       -2.82     15.72 o
   3   8  15       14.10      -14.42     18.90 o
   4   8  15       33.26       33.36     17.74 o
   5   8  15       42.04       49.39     22.97 o
  -6   9  15        6.85       -4.41     31.31 o
  -5   9  15       49.74       69.62     26.80 o
  -4   9  15       20.49       30.70     19.91 o
  -3   9  15        0.20       11.11     21.43 o
  -2   9  15      108.85       87.96     24.58 o
  -1   9  15       47.36       38.51     18.83 o
   0   9  15      949.22      847.67     32.70 o
   1   9  15       27.30       42.62     19.41 o
   2   9  15       37.21       27.81     17.48 o
   3   9  15       13.65        1.48     18.37 o
   4   9  15        3.78        5.57     31.78 o
  -5  10  15       39.01       72.48     38.30 o
  -4  10  15        0.83      -32.96     30.10 o
  -3  10  15        0.00       17.05     19.97 o
  -2  10  15      123.17      158.25     29.60 o
  -1  10  15       25.52       15.47     32.24 o
   0  10  15       72.80       87.49     23.03 o
   1  10  15      102.27      131.98     60.03 o
   2  10  15       67.04       77.90     53.96 o
   3  10  15       23.90        9.25     45.83 o
   4  10  15        0.12       34.78     28.69 o
  -4  11  15       30.04       41.81     37.73 o
  -3  11  15      102.22       59.21     30.39 o
  -2  11  15        7.86        7.37     25.04 o
  -1  11  15      246.85      330.17     33.76 o
   0  11  15      205.77      132.50     31.93 o
   1  11  15       54.14       46.64     43.61 o
   2  11  15      161.13      236.86     53.96 o
   3  11  15       22.21      -38.44     51.74 o
  -2  12  15       25.16       35.57     29.40 o
  -1  12  15       20.73       13.53     74.65 o
   0  12  15        2.62        5.73     37.10 o
   1  12  15       46.82       53.69     41.18 o
  -8   0  16      726.61      592.82     95.35 o
  -6   0  16        2.70       -6.07     19.53 o
  -4   0  16       34.46       38.44     22.17 o
  -2   0  16     2086.42     2152.38     99.05 o
   0   0  16      534.67      567.66     35.48 o
   2   0  16        0.08       20.70     20.70 o
   4   0  16       68.53       62.09     17.74 o
   6   0  16       14.56       -8.02     10.94 o
  -8   1  16      567.03      537.87     25.43 o
  -7   1  16        2.15       -8.87     15.64 o
  -6   1  16      211.33      202.14     16.38 o
  -5   1  16        0.52        3.91     12.49 o
  -4   1  16       43.29       41.39     21.95 o
  -3   1  16        0.52       26.61     29.57 o
  -2   1  16      233.81      276.52     21.65 o
  -1   1  16      730.13      885.49     56.17 o
   0   1  16        7.61       47.93     19.22 o
   1   1  16        0.29       10.23     11.95 o
   2   1  16        1.87        7.14      8.91 o
   3   1  16       36.94       47.47     10.17 o
   4   1  16       27.78       17.10      9.13 o
   5   1  16      162.62      143.70     19.93 o
   6   1  16        1.97       -4.26     15.15 o
   7   1  16        8.18       25.13     16.26 o
  -8   2  16     1040.87      953.92     35.62 o
  -7   2  16       39.04       46.47     16.05 o
  -6   2  16      126.16      106.01     16.17 o
  -5   2  16      209.73      235.61     16.84 o
  -4   2  16       48.53       61.83     16.55 o
  -3   2  16      177.72      192.95     24.04 o
  -2   2  16      392.71      461.63     29.27 o
  -1   2  16      175.95      253.13     42.78 o
   0   2  16       77.73       73.03     13.87 o
   1   2  16      133.33      120.60     14.35 o
   2   2  16      203.52      234.45     25.99 o
   3   2  16      118.15      132.83     14.72 o
   4   2  16       13.78        3.42      8.74 o
   5   2  16      100.89       78.62      9.52 o
   6   2  16        0.72        0.80      6.15 o
   7   2  16       16.82       23.37     16.18 o
  -8   3  16       74.47       68.05     23.59 o
  -7   3  16       83.33       82.36     15.85 o
  -6   3  16      325.31      327.54     19.57 o
  -5   3  16       42.71       56.12     20.57 o
  -4   3  16      145.06      135.09     20.69 o
  -3   3  16      101.98       77.82     16.25 o
  -2   3  16       52.20       61.39     15.21 o
  -1   3  16      328.33      342.06     31.22 o
   0   3  16      112.10      104.68     13.54 o
   1   3  16      153.91      165.84     13.38 o
   2   3  16        3.91       -1.27     10.76 o
   3   3  16       89.60       68.46     10.79 o
   4   3  16       23.08       29.53      9.09 o
   5   3  16        1.17        5.58      9.01 o
   6   3  16        1.53        1.39     14.94 o
  -8   4  16      279.17      247.88     65.78 o
  -7   4  16        5.92       -6.54     22.44 o
  -6   4  16        0.15       -2.17     15.87 o
  -5   4  16      708.91      749.02     59.00 o
  -4   4  16      120.43      116.65     13.86 o
  -3   4  16      116.42      125.18     11.01 o
  -2   4  16       28.83       24.80      8.02 o
  -1   4  16        6.64      -13.06     14.57 o
   0   4  16      276.02      286.16     23.55 o
   1   4  16       15.53       27.35     10.53 o
   2   4  16     8558.41     8388.31    216.15 o
   3   4  16      637.68      660.63     20.48 o
   4   4  16      386.54      351.23     16.00 o
   5   4  16       27.78       14.45     12.38 o
   6   4  16        9.26       15.08     17.96 o
  -7   5  16       32.45       43.74     22.39 o
  -6   5  16       88.26      111.28     23.59 o
  -5   5  16        1.11       -5.81     18.56 o
  -4   5  16      458.10      457.91     21.79 o
  -3   5  16        0.08       11.93     14.67 o
  -2   5  16       78.35       81.51     14.55 o
  -1   5  16        0.00       -0.04     13.50 o
   0   5  16      403.71      348.11     31.53 o
   1   5  16      900.59      887.51     23.66 o
   2   5  16       29.69       39.30     11.26 o
   3   5  16      226.06      205.73     14.44 o
   4   5  16      516.96      522.69     22.58 o
   5   5  16        2.51       -1.93     13.13 o
   6   5  16       10.46       -2.40     57.01 o
  -7   6  16       91.48      107.67     27.02 o
  -6   6  16      167.11      170.82     24.26 o
  -5   6  16       41.86       26.95     33.72 o
  -4   6  16        3.11       13.24     16.01 o
  -3   6  16      133.32      161.76     18.59 o
  -2   6  16      213.63      252.01     18.03 o
  -1   6  16        4.33       -6.55     17.79 o
   0   6  16       94.22      122.60     15.86 o
   1   6  16      347.63      349.70     24.11 o
   2   6  16    11179.14    11562.02    211.66 o
   3   6  16      184.42      179.37     29.87 o
   4   6  16       35.58       23.41     13.37 o
   5   6  16       55.44       62.48     19.42 o
   6   6  16       16.72       -1.48     35.48 o
  -7   7  16       33.60      -34.00     42.87 o
  -6   7  16       11.34      -12.76     21.86 o
  -5   7  16      408.31      434.37     64.75 o
  -4   7  16      238.12      243.20     23.47 o
  -3   7  16       22.51       13.81     20.55 o
  -2   7  16       18.39        3.02     17.25 o
  -1   7  16      716.64      683.07     38.00 o
   0   7  16      550.54      586.37     37.13 o
   1   7  16     1177.67     1149.55     40.54 o
   2   7  16      173.36      169.16     27.10 o
   3   7  16       19.21        6.67     14.94 o
   4   7  16       24.80       27.74     13.56 o
   5   7  16        0.17      -32.80     21.86 o
  -6   8  16       26.51       20.61     25.49 o
  -5   8  16       12.81       27.29     23.32 o
  -4   8  16        2.45      -22.24     20.91 o
  -3   8  16       53.40       36.69     21.41 o
  -2   8  16       35.95       14.28     17.91 o
  -1   8  16      393.69      408.23     24.14 o
   0   8  16      251.96      242.99     21.94 o
   1   8  16      240.81      260.05     22.55 o
   2   8  16       13.65       17.18     17.01 o
   3   8  16       56.10       56.46     17.12 o
   4   8  16      288.52      310.84     34.74 o
   5   8  16      418.99      554.98     36.37 o
  -6   9  16       19.55      -83.65     82.78 o
  -5   9  16       66.45       42.36     39.60 o
  -4   9  16       27.97       31.86     20.22 o
  -3   9  16       43.97       44.82     22.35 o
  -2   9  16      435.31      355.39     29.71 o
  -1   9  16       66.62      100.51     21.99 o
   0   9  16        1.54        0.33     20.08 o
   1   9  16      122.96      105.37     21.23 o
   2   9  16       13.40       10.71     19.94 o
   3   9  16       52.77       68.97     22.38 o
   4   9  16      335.26      307.86     32.35 o
  -5  10  16        0.18       67.43     51.74 o
  -4  10  16      123.92      112.74     38.94 o
  -3  10  16       30.07        5.55     26.28 o
  -2  10  16      225.15      222.66     27.94 o
  -1  10  16      396.70      370.01     48.88 o
   0  10  16      111.40      113.41     26.38 o
   1  10  16       51.82        8.50     44.69 o
   2  10  16        7.17      -19.22     24.60 o
   3  10  16        0.12      -34.47     63.57 o
  -4  11  16       14.59       25.47     26.07 o
  -3  11  16       13.66       47.65     28.41 o
  -2  11  16      114.01       88.82     31.64 o
  -1  11  16      119.47       93.04     29.77 o
   0  11  16        4.25       40.60     33.96 o
   1  11  16        0.41        6.58     25.91 o
   2  11  16        4.42       -9.65     25.91 o
  -2  12  16       45.57       95.16     77.61 o
  -1  12  16       83.48       98.99     43.30 o
   0  12  16       86.93       60.92     47.31 o
  -7   0  17      154.68      193.71     70.96 o
  -5   0  17       18.99       22.53     21.65 o
  -3   0  17      607.52      572.10     50.26 o
  -1   0  17       20.34       19.22     26.61 o
   1   0  17      846.87      935.75     59.13 o
   3   0  17      849.14      708.10     47.31 o
   5   0  17      531.90      420.57     22.31 o
  -8   1  17       36.13        7.69     20.28 o
  -7   1  17      251.99      207.44     21.76 o
  -6   1  17       11.05       20.57     16.64 o
  -5   1  17        0.20       -2.52     13.86 o
  -4   1  17      165.36      181.27     18.70 o
  -3   1  17      154.38      153.46     23.65 o
  -2   1  17       27.63       18.48     15.86 o
  -1   1  17       16.96       45.83     19.22 o
   0   1  17      474.69      452.52     31.40 o
   1   1  17      953.27      962.45     41.28 o
   2   1  17        6.86        7.24     16.76 o
   3   1  17      146.51      149.54     21.55 o
   4   1  17      445.49      442.21     18.68 o
   5   1  17       83.28       49.79     11.03 o
   6   1  17       10.31       21.71      9.60 o
  -8   2  17       99.16       85.96     24.98 o
  -7   2  17       19.24       -1.15     16.77 o
  -6   2  17      172.15      135.93     19.65 o
  -5   2  17       69.59       69.45     13.51 o
  -4   2  17       30.28       41.92     12.92 o
  -3   2  17       91.92      102.10     20.58 o
  -2   2  17      126.17      121.25     23.00 o
  -1   2  17      586.40      578.60     24.78 o
   0   2  17       69.46       75.89     22.07 o
   1   2  17      368.24      361.63     20.97 o
   2   2  17       68.98       97.97     18.47 o
   3   2  17       17.60       31.01      9.73 o
   4   2  17       80.12       73.34     10.70 o
   5   2  17      214.08      177.00     16.00 o
   6   2  17      161.34      172.14     19.20 o
  -8   3  17      147.72      126.05     31.73 o
  -7   3  17      166.40      161.05     19.18 o
  -6   3  17       26.05       51.20     18.09 o
  -5   3  17      377.99      376.00     19.42 o
  -4   3  17      118.05      130.86     14.15 o
  -3   3  17       37.76       63.03     14.72 o
  -2   3  17      259.58      313.51     21.98 o
  -1   3  17      680.36      664.83     70.64 o
   0   3  17        1.08       -1.84     12.29 o
   1   3  17       95.72      104.94     16.22 o
   2   3  17      511.33      534.04     20.21 o
   3   3  17        6.74        8.74      9.73 o
   4   3  17       64.71       42.45     10.14 o
   5   3  17       61.46       56.08     10.84 o
   6   3  17       36.39       25.23     29.25 o
  -8   4  17       21.47        8.33     32.89 o
  -7   4  17      150.70      126.54     19.66 o
  -6   4  17      132.32       91.73     30.73 o
  -5   4  17      257.31      307.61     30.09 o
  -4   4  17       70.28       91.02     14.74 o
  -3   4  17       18.24       10.64     17.49 o
  -2   4  17        9.78       22.63      7.60 o
  -1   4  17        6.48      -15.18     13.15 o
   0   4  17       26.69       27.93     10.23 o
   1   4  17      268.33      315.92     20.27 o
   2   4  17     5404.30     5548.78    100.70 o
   3   4  17       69.99       71.60     11.57 o
   4   4  17       18.56       23.91     10.57 o
   5   4  17        5.02        0.38     10.14 o
   6   4  17       91.53       65.78     31.88 o
  -7   5  17        0.48       31.90     21.96 o
  -6   5  17       86.79       67.43     27.31 o
  -5   5  17       35.70       43.41     18.21 o
  -4   5  17        5.91       14.16     15.40 o
  -3   5  17        0.02       15.15     12.44 o
  -2   5  17      211.37      205.06     17.19 o
  -1   5  17      166.72      182.42     19.91 o
   0   5  17      106.87      110.22      8.97 o
   1   5  17      548.70      554.34     28.17 o
   2   5  17      215.37      216.85     18.56 o
   3   5  17        0.05        8.38     10.95 o
   4   5  17      224.90      226.74     21.98 o
   5   5  17       13.27       23.65     11.84 o
   6   5  17        0.09      -31.04     32.52 o
  -7   6  17       52.92        2.81     48.78 o
  -6   6  17       13.26       36.98     21.69 o
  -5   6  17      693.76      752.66     49.53 o
  -4   6  17       43.07       16.21     14.63 o
  -3   6  17      170.08      167.23     23.04 o
  -2   6  17        4.28       -9.89     13.94 o
  -1   6  17       29.05       40.29     29.45 o
   0   6  17      227.62      238.00     21.76 o
   1   6  17       51.67       80.65     19.83 o
   2   6  17     1228.88     1258.78     36.24 o
   3   6  17      377.16      387.27     20.96 o
   4   6  17        2.47      -13.48     13.17 o
   5   6  17        2.99       15.34     18.81 o
  -7   7  17        1.23       54.70     44.35 o
  -6   7  17       18.31       -2.44     23.82 o
  -5   7  17      101.94       92.40     22.59 o
  -4   7  17        0.39      -14.05     23.89 o
  -3   7  17       43.66       30.07     17.99 o
  -2   7  17        3.52        6.84     19.84 o
  -1   7  17       41.30       32.24     20.35 o
   0   7  17       21.95        0.28     14.68 o
   1   7  17        0.89        0.56     14.08 o
   2   7  17        0.91      -21.19     15.58 o
   3   7  17        0.30      -24.50     16.33 o
   4   7  17       21.96      -11.51     22.72 o
   5   7  17       31.20       34.22     23.24 o
  -6   8  17       56.54       27.19     27.11 o
  -5   8  17       47.82       70.17     24.66 o
  -4   8  17       52.78       38.19     31.37 o
  -3   8  17       10.36        8.39     20.99 o
  -2   8  17      254.99      228.10     24.23 o
  -1   8  17      220.82      225.84     25.29 o
   0   8  17      146.01      125.99     20.22 o
   1   8  17        0.71       -1.49     23.69 o
   2   8  17       49.33       31.94     18.38 o
   3   8  17        2.03      -22.17     29.57 o
   4   8  17        3.29       30.55     23.09 o
  -5   9  17       79.13       40.27     29.35 o
  -4   9  17        2.54       22.12     32.52 o
  -3   9  17       88.73       34.70     20.86 o
  -2   9  17      298.70      319.54     35.49 o
  -1   9  17       26.50       13.39     19.57 o
   0   9  17       25.01      -14.99     21.00 o
   1   9  17       24.20        2.34     23.84 o
   2   9  17       18.66       30.52     22.68 o
   3   9  17        3.89       10.41     45.83 o
   4   9  17      323.57      334.88     45.83 o
  -5  10  17        0.04       66.40     27.82 o
  -4  10  17       28.50       -2.35     24.71 o
  -3  10  17      111.30       91.44     30.39 o
  -2  10  17      325.47      350.54     55.01 o
  -1  10  17      132.20       78.23     34.87 o
   0  10  17       36.91       59.38     27.65 o
   1  10  17       85.88       65.37     51.74 o
   2  10  17        1.37       -2.99     39.91 o
   3  10  17       50.22       96.09     56.17 o
  -3  11  17       23.23       -5.07     25.15 o
  -2  11  17       23.01       63.17     31.59 o
  -1  11  17      243.22      276.85     42.82 o
   0  11  17      220.42      357.45     44.20 o
   1  11  17       59.42       44.74     28.69 o
   2  11  17      225.69      247.43     43.30 o
  -8   0  18       73.80       50.96     31.26 o
  -6   0  18       32.00       39.55     22.68 o
  -4   0  18       55.07       80.78     42.87 o
  -2   0  18      916.23     1039.23     63.57 o
   0   0  18      246.95      279.40     38.44 o
   2   0  18       59.69       51.74     25.13 o
   4   0  18      185.98      174.44     22.17 o
   6   0  18      153.62      138.85     25.87 o
  -8   1  18      419.50      362.11     44.17 o
  -7   1  18        0.61      -10.57     17.07 o
  -6   1  18        7.76       10.53     21.55 o
  -5   1  18        5.33       -6.31     14.35 o
  -4   1  18        3.03        2.09     17.50 o
  -3   1  18       80.12       99.72     22.14 o
  -2   1  18      319.31      349.86     18.79 o
  -1   1  18      264.14      260.07     25.59 o
   0   1  18       39.52       42.60     13.23 o
   1   1  18      176.02      152.32     17.03 o
   2   1  18       20.17        8.87     16.72 o
   3   1  18        0.43        6.05     11.31 o
   4   1  18      498.52      407.80     17.38 o
   5   1  18        3.79       10.14     11.59 o
   6   1  18       37.56       35.24     10.52 o
  -8   2  18      169.87      191.28     32.05 o
  -7   2  18       16.72       -8.78     15.74 o
  -6   2  18      160.94      181.01     34.78 o
  -5   2  18        1.24       -4.49     13.53 o
  -4   2  18        5.06       -0.17     22.93 o
  -3   2  18        4.67        1.15     13.50 o
  -2   2  18     1242.37     1356.39     63.60 o
  -1   2  18      305.24      298.85     24.50 o
   0   2  18        0.61        5.12     10.20 o
   1   2  18        0.02       23.34     11.48 o
   2   2  18        4.28       12.60      9.88 o
   3   2  18      150.07      160.18     13.27 o
   4   2  18        5.07        6.46     10.31 o
   5   2  18       46.93       27.17     10.24 o
   6   2  18        0.38        1.06      9.91 o
  -8   3  18       28.59       44.74     41.04 o
  -7   3  18       62.05       60.25     21.12 o
  -6   3  18       26.73       20.70     14.51 o
  -5   3  18      280.00      307.42     20.93 o
  -4   3  18       95.26       83.56     15.68 o
  -3   3  18       82.40       93.54     19.83 o
  -2   3  18       30.13        6.54     23.50 o
  -1   3  18       83.22       86.96     24.75 o
   0   3  18      260.87      234.20     18.53 o
   1   3  18      252.14      263.51     14.94 o
   2   3  18       63.71       46.49     11.40 o
   3   3  18        0.23       11.62     10.27 o
   4   3  18      364.39      299.08     16.47 o
   5   3  18       17.34       18.18     11.52 o
   6   3  18       11.68       17.29     18.92 o
  -7   4  18      142.96      116.88     21.16 o
  -6   4  18       67.23       59.44     17.27 o
  -5   4  18       68.27       58.67     13.80 o
  -4   4  18       11.61       21.66     11.86 o
  -3   4  18       17.97       32.20     16.80 o
  -2   4  18      427.97      381.95     31.31 o
  -1   4  18      118.19      130.11     15.44 o
   0   4  18       82.68       91.03     12.40 o
   1   4  18     1823.84     1850.55     40.31 o
   2   4  18      114.58      121.96     15.58 o
   3   4  18        0.06       -4.25     10.61 o
   4   4  18        0.06        6.00     11.19 o
   5   4  18       34.08       36.77     11.74 o
   6   4  18       16.37       42.76     27.12 o
  -7   5  18       26.23       55.60     25.49 o
  -6   5  18       58.98       37.51     19.80 o
  -5   5  18       73.38       53.23     17.98 o
  -4   5  18       69.90       52.39     15.52 o
  -3   5  18       22.20        6.01     20.11 o
  -2   5  18       50.90      105.50     20.69 o
  -1   5  18        0.25       -2.18     15.41 o
   0   5  18     2248.67     2311.33     76.38 o
   1   5  18     1390.54     1377.83     66.15 o
   2   5  18      124.11      142.19     22.19 o
   3   5  18      307.89      329.88     17.68 o
   4   5  18       12.40       10.61     11.91 o
   5   5  18       41.08       68.97     16.31 o
  -7   6  18       25.19       24.03     35.68 o
  -6   6  18      192.65      187.51     25.05 o
  -5   6  18       50.86       74.46     19.78 o
  -4   6  18        0.46        3.87     18.36 o
  -3   6  18       13.04        5.46     18.41 o
  -2   6  18        0.00       -4.92     14.94 o
  -1   6  18      107.08       79.88     17.76 o
   0   6  18      725.73      774.32     28.07 o
   1   6  18      721.99      757.48     34.78 o
   2   6  18        0.88        2.94     14.51 o
   3   6  18      486.40      460.35     24.07 o
   4   6  18       30.40       50.55     23.41 o
   5   6  18        1.68       24.99     19.92 o
  -6   7  18       19.07       28.32     25.60 o
  -5   7  18        0.95        2.83     32.43 o
  -4   7  18       67.81       65.91     21.90 o
  -3   7  18      378.19      434.73     28.04 o
  -2   7  18      186.99      166.29     19.90 o
  -1   7  18      180.46      220.47     26.03 o
   0   7  18     2027.05     2083.63    101.78 o
   1   7  18      536.71      526.71     42.67 o
   2   7  18       26.30       -1.05     15.72 o
   3   7  18        2.67        5.09     20.71 o
   4   7  18       48.76       46.05     18.22 o
   5   7  18       31.92       28.00     31.78 o
  -6   8  18       17.96       39.81     25.65 o
  -5   8  18       54.55       42.48     20.12 o
  -4   8  18        1.95      -30.47     23.09 o
  -3   8  18       47.93       97.76     22.19 o
  -2   8  18        0.33        1.57     20.23 o
  -1   8  18      205.92      209.66     26.67 o
   0   8  18      255.85      324.13     28.17 o
   1   8  18        3.58       16.17     19.42 o
   2   8  18       21.06       47.51     16.97 o
   3   8  18       26.36        6.60     18.80 o
   4   8  18       42.99       44.12     29.12 o
  -5   9  18        0.19       28.35     30.31 o
  -4   9  18      130.11      172.18     40.61 o
  -3   9  18      418.08      434.89     44.66 o
  -2   9  18      218.00      235.72     27.59 o
  -1   9  18        5.73        4.40     22.93 o
   0   9  18        2.91       35.30     21.77 o
   1   9  18       20.33       20.64     29.60 o
   2   9  18        6.08        6.37     22.68 o
   3   9  18       50.62       87.14     35.48 o
  -4  10  18        4.29      -16.22     39.35 o
  -3  10  18       29.66       41.67     26.88 o
  -2  10  18       43.10       22.96     40.95 o
  -1  10  18       29.02       51.42     28.88 o
   0  10  18       37.42       37.91     32.35 o
   1  10  18       13.10       -2.11     23.76 o
   2  10  18        2.84       -7.47     29.45 o
  -3  11  18      247.84      211.20     41.01 o
  -2  11  18       21.75      -34.84     45.10 o
  -1  11  18       79.51       86.52     48.78 o
   0  11  18       17.21       20.70     36.59 o
   1  11  18        1.04       17.21     29.26 o
  -7   0  19      141.36       83.30     30.30 o
  -5   0  19      284.79      262.28     32.62 o
  -3   0  19     2815.47     2996.68    311.92 o
  -1   0  19      815.01      978.62     48.78 o
   1   0  19      706.68      697.31     38.44 o
   3   0  19      520.25      484.01     41.39 o
   5   0  19       70.34       69.00     15.13 o
  -8   1  19      122.48      121.85     54.51 o
  -7   1  19        4.48      -12.87     16.86 o
  -6   1  19       73.50       87.54     15.30 o
  -5   1  19       14.57       16.85     12.65 o
  -4   1  19       47.14       58.55     14.57 o
  -3   1  19     1945.98     2077.66     66.01 o
  -2   1  19      273.83      255.73     22.46 o
  -1   1  19      359.68      377.74     23.01 o
   0   1  19       52.91       44.77     14.30 o
   1   1  19      372.89      447.08     24.75 o
   2   1  19       98.44       58.51     15.32 o
   3   1  19      282.17      217.62     13.98 o
   4   1  19       57.00       46.01     11.01 o
   5   1  19       49.31       55.44     11.44 o
   6   1  19        0.05       -2.59     11.25 o
  -8   2  19        7.08       24.27     70.22 o
  -7   2  19       22.86       14.00     19.19 o
  -6   2  19        1.47      -17.66     17.92 o
  -5   2  19       93.27      131.37     23.26 o
  -4   2  19        0.39       -0.96     19.48 o
  -3   2  19      471.32      457.46     23.80 o
  -2   2  19      539.77      528.64     28.83 o
  -1   2  19      610.47      593.73     26.16 o
   0   2  19      775.22      800.15     35.85 o
   1   2  19        2.29       18.27     11.78 o
   2   2  19       25.19       11.52     12.86 o
   3   2  19       38.44       50.98     13.23 o
   4   2  19        0.21        5.08     11.73 o
   5   2  19        3.95       17.01     11.74 o
   6   2  19        1.11      -20.75     18.80 o
  -7   3  19       26.11       34.29     20.84 o
  -6   3  19        1.76       -2.97     17.53 o
  -5   3  19        7.61        4.70     14.37 o
  -4   3  19        0.21       10.55     25.39 o
  -3   3  19      639.76      694.25     31.45 o
  -2   3  19       32.26        9.09     18.44 o
  -1   3  19      238.78      243.51     19.33 o
   0   3  19     1975.55     1997.10     47.21 o
   1   3  19       27.65       60.63     12.59 o
   2   3  19      113.31       94.22     12.57 o
   3   3  19      203.33      172.57     13.01 o
   4   3  19      223.41      225.88     15.49 o
   5   3  19        3.29        6.93     11.71 o
   6   3  19       43.78       50.67     24.15 o
  -7   4  19      139.33      160.86     24.43 o
  -6   4  19      131.92      116.34     19.18 o
  -5   4  19       68.72       63.17     15.03 o
  -4   4  19       22.33        2.91     14.30 o
  -3   4  19       61.71       81.73     20.18 o
  -2   4  19      283.79      276.87     18.66 o
  -1   4  19      496.89      484.14     24.12 o
   0   4  19      256.64      252.75     14.39 o
   1   4  19      845.95      887.91     24.18 o
   2   4  19      343.71      318.12     17.40 o
   3   4  19        1.86        9.90     11.50 o
   4   4  19        1.88       -6.31     12.02 o
   5   4  19       46.03       48.93     13.94 o
  -7   5  19      120.64       73.06     34.14 o
  -6   5  19       65.57       49.28     23.30 o
  -5   5  19       30.41       39.29     25.60 o
  -4   5  19       17.05       21.87     19.13 o
  -3   5  19       26.10       36.70     21.69 o
  -2   5  19      133.34      139.01     20.60 o
  -1   5  19       18.30       24.16     17.10 o
   0   5  19     5286.66     5344.50    166.64 o
   1   5  19       22.47        1.42     15.79 o
   2   5  19      233.11      211.95     14.33 o
   3   5  19      145.63      159.82     14.54 o
   4   5  19        0.00       23.51     12.49 o
   5   5  19       76.82       74.70     24.21 o
  -7   6  19       28.59       16.72     30.86 o
  -6   6  19        8.56      -15.87     24.68 o
  -5   6  19       44.87       29.33     20.73 o
  -4   6  19       20.90        0.45     24.76 o
  -3   6  19        0.12      -16.16     22.55 o
  -2   6  19      231.74      294.53     23.23 o
  -1   6  19      221.50      236.01     21.34 o
   0   6  19      962.62     1046.15     34.63 o
   1   6  19       21.03       24.49     16.35 o
   2   6  19       41.84       56.68     16.29 o
   3   6  19       90.98       73.33     15.64 o
   4   6  19       30.19       51.97     45.09 o
   5   6  19        0.82        3.12     34.74 o
  -6   7  19       60.60       53.85     27.31 o
  -5   7  19       12.21       36.90     27.74 o
  -4   7  19        1.93       24.81     23.89 o
  -3   7  19      119.50      157.07     31.47 o
  -2   7  19       57.18       34.67     19.03 o
  -1   7  19      103.80      137.58     21.72 o
   0   7  19        4.91        1.47     14.03 o
   1   7  19       17.63       23.47     18.13 o
   2   7  19       18.00       39.19     17.10 o
   3   7  19       77.30      133.65     31.04 o
   4   7  19       57.69       61.71     28.62 o
  -6   8  19       64.28       18.39     31.64 o
  -5   8  19       42.71       21.99     28.43 o
  -4   8  19       49.59       60.14     21.25 o
  -3   8  19       16.76        8.30     21.72 o
  -2   8  19      851.02      898.80     65.93 o
  -1   8  19       74.61       88.32     20.27 o
   0   8  19      106.63       71.18     24.11 o
   1   8  19        5.47       -9.99     17.02 o
   2   8  19        2.44       -9.55     20.51 o
   3   8  19       14.43       31.42     25.13 o
   4   8  19      105.44      103.06     28.38 o
  -5   9  19        6.48       -8.31     30.98 o
  -4   9  19       24.51        3.46     46.57 o
  -3   9  19        0.09       42.27     32.61 o
  -2   9  19      114.68      102.56     20.78 o
  -1   9  19        0.43        2.79     32.36 o
   0   9  19       48.24       40.60     22.54 o
   1   9  19        1.71       13.63     28.73 o
   2   9  19       33.00       28.86     31.77 o
   3   9  19       30.99      107.91     53.22 o
  -4  10  19       32.68       36.66     41.19 o
  -3  10  19       89.80      131.67     33.87 o
  -2  10  19      566.22      568.77     57.23 o
  -1  10  19       57.10       37.07     31.89 o
   0  10  19      313.67      303.67     80.57 o
   1  10  19        0.60       -3.48     29.45 o
   2  10  19       57.39       15.26     45.09 o
  -2  11  19       13.95       60.46     51.74 o
  -1  11  19       53.06       82.56     40.41 o
   0  11  19       17.87       89.02     38.14 o
  -6   0  20       32.27       25.87     25.14 o
  -4   0  20      187.99      235.03     59.13 o
  -2   0  20      224.57      288.98     29.57 o
   0   0  20      188.53      220.26     36.96 o
   2   0  20        6.33       31.04     18.82 o
   4   0  20        0.07       17.19     32.52 o
   6   0  20       97.28      102.36     20.83 o
  -7   1  20       38.32       68.90     21.04 o
  -6   1  20       12.00       53.08     21.94 o
  -5   1  20        4.46       14.74     18.39 o
  -4   1  20      244.33      271.71     22.05 o
  -3   1  20      464.88      497.92     26.03 o
  -2   1  20        0.79       22.05     19.19 o
  -1   1  20        0.73       -0.50     18.19 o
   0   1  20        3.02        1.93     16.68 o
   1   1  20       41.58       63.77     26.18 o
   2   1  20      152.42      157.14     18.33 o
   3   1  20      199.63      152.97     17.50 o
   4   1  20       65.83       35.26     12.11 o
   5   1  20       53.80       32.98     12.36 o
  -7   2  20       19.10       60.99     28.59 o
  -6   2  20        4.84       62.81     20.07 o
  -5   2  20        1.91       -4.89     16.81 o
  -4   2  20       35.23       20.05     20.15 o
  -3   2  20      427.69      426.17     22.84 o
  -2   2  20       41.78       80.28     38.19 o
  -1   2  20        2.51       29.83     13.57 o
   0   2  20      269.78      297.85     18.16 o
   1   2  20       96.87      108.45     14.99 o
   2   2  20       67.80       66.91     14.60 o
   3   2  20       23.18        8.93     12.43 o
   4   2  20       35.42       15.46     12.43 o
   5   2  20       17.80       18.13     12.37 o
  -7   3  20      107.26      110.25     19.99 o
  -6   3  20       32.13       18.33     21.12 o
  -5   3  20       64.87       70.69     16.82 o
  -4   3  20       29.85       30.77     15.18 o
  -3   3  20        9.46       12.83     17.70 o
  -2   3  20      104.26       96.24     18.99 o
  -1   3  20       93.73      107.26     16.22 o
   0   3  20     1885.65     1870.29     46.30 o
   1   3  20       90.50      134.33     18.99 o
   2   3  20      232.27      208.95     15.09 o
   3   3  20      169.31      146.72     23.68 o
   4   3  20        0.31       -2.68     18.35 o
   5   3  20       36.97       18.64     13.81 o
  -7   4  20       10.91        1.97     22.67 o
  -6   4  20       68.86       83.82     18.37 o
  -5   4  20        4.39       18.19     14.49 o
  -4   4  20       78.14       93.91     15.27 o
  -3   4  20        0.20       16.79     10.70 o
  -2   4  20      195.70      229.85     20.05 o
  -1   4  20      259.58      262.02     21.02 o
   0   4  20        0.53        5.99     10.73 o
   1   4  20       74.60       66.91     15.15 o
   2   4  20      233.20      224.29     15.04 o
   3   4  20        1.39        0.87     12.43 o
   4   4  20        1.95        6.56     12.00 o
   5   4  20       10.36       16.09     14.42 o
  -7   5  20       50.59       61.44     28.02 o
  -6   5  20       44.34       11.15     24.50 o
  -5   5  20      296.38      242.76     26.72 o
  -4   5  20       84.20       90.48     22.15 o
  -3   5  20        9.08       16.55     16.77 o
  -2   5  20        2.42        2.67     15.72 o
  -1   5  20      146.67      182.90     21.17 o
   0   5  20    11530.74    11721.12    459.39 o
   1   5  20      692.32      691.36     22.70 o
   2   5  20      380.29      400.57     19.46 o
   3   5  20      116.26      108.16     14.49 o
   4   5  20       65.63       57.97     15.12 o
   5   5  20       20.75      -19.99     20.14 o
  -6   6  20      181.71      137.31     28.21 o
  -5   6  20        0.00        5.87     19.47 o
  -4   6  20       54.41       60.71     17.89 o
  -3   6  20       93.22       93.94     24.45 o
  -2   6  20      382.60      372.20     25.16 o
  -1   6  20      598.58      640.47     35.21 o
   0   6  20      149.23      140.19     19.93 o
   1   6  20      230.20      242.43     33.50 o
   2   6  20      325.86      336.93     22.99 o
   3   6  20       16.25       19.97     20.91 o
   4   6  20        3.93       14.44     19.08 o
  -6   7  20        0.71      -13.59     28.18 o
  -5   7  20       18.82       -2.31     27.82 o
  -4   7  20       23.37       19.71     20.04 o
  -3   7  20      274.37      214.66     41.39 o
  -2   7  20      157.65      151.45     26.67 o
  -1   7  20      377.33      371.80     26.85 o
   0   7  20     2245.13     2189.28     57.86 o
   1   7  20       55.65       43.70     23.26 o
   2   7  20      176.98      184.35     33.71 o
   3   7  20       59.62       78.03     21.98 o
   4   7  20        5.08       -2.33     58.39 o
  -5   8  20       27.41       85.68     32.91 o
  -4   8  20      270.58      197.29     40.75 o
  -3   8  20       68.78       78.46     23.64 o
  -2   8  20        3.73      -19.50     20.93 o
  -1   8  20        0.03      -42.89     28.59 o
   0   8  20       33.00       12.85     26.59 o
   1   8  20       42.22       13.51     44.32 o
   2   8  20       13.39      -16.26     23.09 o
   3   8  20        5.03      -11.48     28.62 o
  -4   9  20       99.57      151.02     34.13 o
  -3   9  20      303.53      284.06     33.90 o
  -2   9  20        0.00       -7.52     39.00 o
  -1   9  20        7.69       70.29     25.63 o
   0   9  20       20.84      -33.64     29.78 o
   1   9  20        8.98       46.60     42.87 o
   2   9  20        2.42       38.24     35.01 o
  -3  10  20      144.04       93.87     36.10 o
  -2  10  20       19.22       -9.05     30.42 o
  -1  10  20       16.39      -31.74     35.36 o
   0  10  20       66.95       32.95     45.09 o
   1  10  20        1.17       18.69     29.26 o
  -7   0  21        0.05      -11.41     39.17 o
  -5   0  21      124.82      164.48     32.62 o
  -3   0  21       85.43       86.49     39.91 o
  -1   0  21      976.29      979.93     55.44 o
   1   0  21      136.73      173.14     24.04 o
   3   0  21       29.55       18.56     18.73 o
   5   0  21       58.21       33.26     16.72 o
  -7   1  21       36.00       42.62     20.88 o
  -6   1  21        0.71        2.15     19.82 o
  -5   1  21       26.18       39.75     29.87 o
  -4   1  21       80.61      120.02     29.58 o
  -3   1  21       64.40       62.72     17.62 o
  -2   1  21       44.05       58.51     13.41 o
  -1   1  21       37.77       40.88     18.14 o
   0   1  21       77.73       84.99     16.00 o
   1   1  21      421.61      405.17     25.25 o
   2   1  21      147.54      149.24     19.33 o
   3   1  21      816.09      641.55     41.61 o
   4   1  21        2.62        9.66     13.76 o
   5   1  21       12.82       22.30     14.08 o
  -7   2  21       49.19       27.59     21.87 o
  -6   2  21       46.96       71.23     30.09 o
  -5   2  21       14.32       -2.08     21.76 o
  -4   2  21       30.26       51.31     15.79 o
  -3   2  21      109.40       98.86     20.48 o
  -2   2  21      186.11      185.62     17.72 o
  -1   2  21        0.02       18.32     16.27 o
   0   2  21       52.18       67.37     28.59 o
   1   2  21       67.71       58.19     14.99 o
   2   2  21      243.32      272.44     18.27 o
   3   2  21       79.07       62.34     13.24 o
   4   2  21      120.14      176.76     16.35 o
   5   2  21        3.88        4.81     12.67 o
  -7   3  21      111.70       78.33     23.06 o
  -6   3  21       84.68      120.65     41.18 o
  -5   3  21       44.59       48.57     27.10 o
  -4   3  21       34.58       28.46     15.39 o
  -3   3  21      559.27      569.49     26.61 o
  -2   3  21       43.01       26.51     22.43 o
  -1   3  21      297.72      278.56     21.72 o
   0   3  21      947.20      952.69     32.94 o
   1   3  21       32.02       26.60     13.66 o
   2   3  21       33.85       54.67     13.09 o
   3   3  21        0.46        0.49     13.53 o
   4   3  21      171.68      162.35     16.47 o
   5   3  21       27.55       19.24     14.48 o
  -7   4  21       39.48       16.18     28.74 o
  -6   4  21       30.44       34.13     19.56 o
  -5   4  21       11.54       15.96     15.28 o
  -4   4  21      223.02      237.27     17.36 o
  -3   4  21        4.85       25.31     16.64 o
  -2   4  21       98.89      111.54     17.45 o
  -1   4  21     1430.22     1388.32     46.52 o
   0   4  21     1508.61     1575.96     57.82 o
   1   4  21      176.25      176.21     15.21 o
   2   4  21       23.33       23.96     12.48 o
   3   4  21        1.55       24.62     13.13 o
   4   4  21       51.41       64.44     15.11 o
   5   4  21       17.84       15.60     18.62 o
  -6   5  21        1.97        6.87     27.55 o
  -5   5  21       48.87       28.40     22.07 o
  -4   5  21        2.13        7.27     11.28 o
  -3   5  21        1.02       11.98     18.68 o
  -2   5  21        0.14       18.68     14.88 o
  -1   5  21        0.08       24.00     17.71 o
   0   5  21     2263.03     2342.12     49.01 o
   1   5  21      123.32      109.64     14.00 o
   2   5  21        3.54        7.39     12.50 o
   3   5  21        0.85      -13.47     13.63 o
   4   5  21       39.15       46.44     17.79 o
  -6   6  21        7.84       48.70     29.72 o
  -5   6  21       35.18       41.13     22.50 o
  -4   6  21       20.28       11.32     32.65 o
  -3   6  21       33.75       10.20     17.21 o
  -2   6  21        9.37       23.99     18.02 o
  -1   6  21       12.93        6.40     16.95 o
   0   6  21       33.61       28.15     16.99 o
   1   6  21        0.21       -2.19     21.98 o
   2   6  21      151.81      118.92     19.79 o
   3   6  21        0.69      -16.92     18.78 o
   4   6  21        0.01       18.57     21.83 o
  -5   7  21       56.89       22.42     23.16 o
  -4   7  21       39.16       75.71     34.99 o
  -3   7  21       64.42       63.80     22.78 o
  -2   7  21      372.56      376.97     26.81 o
  -1   7  21       37.66       57.03     17.24 o
   0   7  21      435.23      467.42     28.33 o
   1   7  21       34.49       52.21     20.25 o
   2   7  21       66.44       96.69     23.02 o
   3   7  21        9.18        7.60     33.40 o
  -5   8  21       41.54       40.10     32.97 o
  -4   8  21      215.19      151.95     34.22 o
  -3   8  21        6.54       12.48     29.32 o
  -2   8  21        6.13      -33.20     22.13 o
  -1   8  21        6.70       15.86     21.00 o
   0   8  21       67.23        9.55     63.25 o
   1   8  21       59.28       31.18     48.04 o
   2   8  21       12.86       15.06     27.33 o
   3   8  21        8.97      -34.00     51.74 o
  -4   9  21      201.21      162.39     29.34 o
  -3   9  21      134.89      158.35     27.24 o
  -2   9  21        5.88       31.74     30.00 o
  -1   9  21        1.54      -15.22     31.87 o
   0   9  21       27.64        6.52     20.37 o
   1   9  21        0.01      -51.83     35.13 o
   2   9  21       29.17       59.13     53.22 o
  -2  10  21        3.04      -30.06     30.07 o
  -1  10  21       68.02       66.34     38.06 o
   0  10  21       25.51       35.68     37.46 o
  -6   0  22       27.62       21.63     36.96 o
  -4   0  22      157.11      144.17     27.89 o
  -2   0  22       53.51       52.41     35.48 o
   0   0  22        6.74       15.52     23.00 o
   2   0  22      508.77      489.58     33.40 o
   4   0  22       31.84       44.35     19.86 o
  -7   1  22        0.07       16.95     20.98 o
  -6   1  22        1.60       22.02     20.30 o
  -5   1  22        3.42        0.96     23.96 o
  -4   1  22      607.74      620.31     37.77 o
  -3   1  22      132.71      129.10     19.68 o
  -2   1  22       45.03       33.85     17.59 o
  -1   1  22        2.17       -8.83     16.18 o
   0   1  22        9.00       15.01     13.77 o
   1   1  22        7.27       -5.77     15.10 o
   2   1  22       30.97       36.78     15.17 o
   3   1  22       35.55       28.21     14.39 o
   4   1  22      158.68      153.41     18.45 o
   5   1  22       30.53       14.23     13.22 o
  -7   2  22       55.89       83.13     23.13 o
  -6   2  22       27.80       30.18     19.80 o
  -5   2  22       36.36       43.51     18.83 o
  -4   2  22        4.95       -1.15     23.47 o
  -3   2  22      145.04      177.63     25.39 o
  -2   2  22      140.65      173.58     24.75 o
  -1   2  22        6.90       16.94     17.04 o
   0   2  22       31.99       19.79     14.75 o
   1   2  22      125.58      115.43     40.04 o
   2   2  22      119.58      100.22     14.16 o
   3   2  22       10.07       10.29     17.92 o
   4   2  22       20.65        7.50     14.39 o
   5   2  22       30.30       11.47     33.50 o
  -7   3  22        6.97      -14.64     30.16 o
  -6   3  22        0.06       -2.71     32.29 o
  -5   3  22       26.09       19.07     18.23 o
  -4   3  22      660.81      678.77     27.24 o
  -3   3  22       23.47       33.67     20.66 o
  -2   3  22      267.98      309.19     23.44 o
  -1   3  22      107.35      138.32     25.60 o
   0   3  22      349.50      375.48     26.25 o
   1   3  22       87.63       59.73     13.45 o
   2   3  22       20.99       47.03     13.95 o
   3   3  22        7.63       16.69     12.39 o
   4   3  22       81.95      101.73     16.52 o
   5   3  22       10.80       61.00     27.27 o
  -6   4  22       38.78       38.25     21.00 o
  -5   4  22       75.75       72.48     17.33 o
  -4   4  22       80.82      103.86     17.16 o
  -3   4  22        1.47      -15.66     17.88 o
  -2   4  22       10.74        1.48     17.23 o
  -1   4  22      203.77      203.23     21.27 o
   0   4  22        9.03       14.20     14.51 o
   1   4  22       10.98       12.15     12.24 o
   2   4  22       84.50       93.49     20.91 o
   3   4  22       45.45       73.27     15.39 o
   4   4  22        0.02       -5.61     16.47 o
  -6   5  22        4.14       -3.08     27.29 o
  -5   5  22        0.54       -7.82     15.70 o
  -4   5  22       24.99       25.77     13.46 o
  -3   5  22       63.07       31.79     20.14 o
  -2   5  22      339.23      389.38     25.24 o
  -1   5  22      583.50      602.98     65.72 o
   0   5  22       23.60       22.86     12.18 o
   1   5  22      177.23      200.64     19.84 o
   2   5  22        2.74        8.01     12.57 o
   3   5  22       17.13       28.47     16.12 o
   4   5  22        8.05       -2.57     18.04 o
  -6   6  22        3.31      -12.66     65.96 o
  -5   6  22       31.53       61.72     33.93 o
  -4   6  22       65.24       32.77     25.84 o
  -3   6  22        0.30        2.91     23.95 o
  -2   6  22     1792.94     1968.74     73.71 o
  -1   6  22      512.11      481.13     29.50 o
   0   6  22      198.87      154.39     22.56 o
   1   6  22      135.54      145.96     20.28 o
   2   6  22       19.18       -2.11     20.42 o
   3   6  22      152.51      167.74     30.83 o
   4   6  22        0.59        1.98     27.06 o
  -5   7  22       17.64        8.34     28.49 o
  -4   7  22       30.43       55.74     30.88 o
  -3   7  22       10.57       -5.60     35.11 o
  -2   7  22      577.96      582.43     65.72 o
  -1   7  22      124.10      151.51     52.27 o
   0   7  22       28.50      -26.71     24.08 o
   1   7  22      390.50      400.88     58.82 o
   2   7  22        1.19      -26.27     33.53 o
   3   7  22      111.96      147.22     33.01 o
  -4   8  22       59.88       45.97     25.33 o
  -3   8  22       30.77       70.67     28.67 o
  -2   8  22       56.60       44.99     25.33 o
  -1   8  22       67.69       -1.12     59.50 o
   0   8  22       40.49       59.46     30.82 o
   1   8  22        8.01       -5.94     30.10 o
   2   8  22      146.66      139.18     34.31 o
  -3   9  22      138.46      106.12    134.57 o
  -2   9  22        0.67       -5.39     28.65 o
  -1   9  22       10.27      -24.06     34.45 o
   0   9  22        0.42       38.78     33.40 o
   1   9  22      176.98      226.55     41.28 o
  -7   0  23       24.15       24.27     42.33 o
  -5   0  23      142.55      130.46     31.72 o
  -3   0  23        4.29       13.55     24.83 o
  -1   0  23      159.16      149.03     24.50 o
   1   0  23      954.20      832.66     42.62 o
   3   0  23       27.62       14.75     30.30 o
  -7   1  23       89.96       69.50     28.20 o
  -6   1  23        8.29       14.51     20.52 o
  -5   1  23      794.98      842.75     52.06 o
  -4   1  23       42.99        8.96     21.34 o
  -3   1  23      392.72      432.04     33.93 o
  -2   1  23       15.44       16.55     18.73 o
  -1   1  23      197.61      213.01     20.48 o
   0   1  23       50.47       41.73     18.16 o
   1   1  23       83.56      114.09     17.07 o
   2   1  23       56.60       84.99     16.91 o
   3   1  23       29.65       23.20     14.41 o
   4   1  23       13.59        9.75     15.09 o
  -7   2  23        7.08        7.78     31.14 o
  -6   2  23       14.35       12.61     18.75 o
  -5   2  23      526.77      569.02     27.13 o
  -4   2  23      103.83      103.96     22.15 o
  -3   2  23        6.06       -7.23     20.91 o
  -2   2  23      373.62      367.07     23.35 o
  -1   2  23        0.35       21.56     17.93 o
   0   2  23       24.14       21.04     13.64 o
   1   2  23       79.38       79.02     28.36 o
   2   2  23       83.75       90.03     16.90 o
   3   2  23       63.17       91.65     22.83 o
   4   2  23       11.08       22.91     16.43 o
  -6   3  23       16.27       41.49     20.78 o
  -5   3  23       16.28       28.66     23.04 o
  -4   3  23       27.46       26.69     25.39 o
  -3   3  23      310.43      292.43     26.59 o
  -2   3  23     1118.28     1219.67     41.52 o
  -1   3  23        0.05       44.69     20.08 o
   0   3  23      169.84      208.41     21.95 o
   1   3  23       24.86       20.21     12.48 o
   2   3  23        5.49       -0.48     13.65 o
   3   3  23       12.09       14.49     14.49 o
   4   3  23       24.69       34.35     25.82 o
  -6   4  23        2.96       -8.59     21.65 o
  -5   4  23       94.71       94.88     37.77 o
  -4   4  23        2.73       -2.96     16.86 o
  -3   4  23      125.56      124.70     27.68 o
  -2   4  23     2594.29     2669.04     99.86 o
  -1   4  23       16.91        3.16     20.48 o
   0   4  23       83.29       99.39     14.42 o
   1   4  23       17.22       -6.34     12.36 o
   2   4  23       45.25       25.79     14.30 o
   3   4  23       13.80        6.09     16.91 o
   4   4  23       27.95       37.28     19.41 o
  -6   5  23       38.11        5.96     51.19 o
  -5   5  23       20.97        2.35     32.05 o
  -4   5  23      236.01      203.26     17.70 o
  -3   5  23      295.47      295.98     28.59 o
  -2   5  23       14.15       14.31     15.88 o
  -1   5  23      129.83      120.04     16.86 o
   0   5  23       39.70       43.56     22.40 o
   1   5  23       30.87       44.35     22.41 o
   2   5  23        0.05      -19.97     14.39 o
   3   5  23       67.66       84.17     19.68 o
   4   5  23      101.20      158.89     24.09 o
  -5   6  23       70.86       76.43     29.87 o
  -4   6  23      101.71       38.95     29.45 o
  -3   6  23        1.11       -8.64     20.45 o
  -2   6  23      424.94      449.97     49.45 o
  -1   6  23       17.99       20.11     22.25 o
   0   6  23       28.89       22.29     21.46 o
   1   6  23      189.79      219.68     28.44 o
   2   6  23        7.77      -26.69     37.96 o
   3   6  23      159.38      168.56     71.70 o
  -5   7  23       13.18       37.99     33.57 o
  -4   7  23      128.18      155.85     32.50 o
  -3   7  23        0.70      -12.63     26.20 o
  -2   7  23      767.26      824.52    113.85 o
  -1   7  23      102.38       72.86     29.80 o
   0   7  23        2.16       26.61     32.40 o
   1   7  23       67.52       86.40     30.26 o
   2   7  23       99.49      125.71     27.12 o
  -4   8  23        4.14        4.57     36.27 o
  -3   8  23       28.17       18.55     37.82 o
  -2   8  23        5.15      -34.34     33.67 o
  -1   8  23       19.76       40.26     33.40 o
   0   8  23       15.56        0.62     32.35 o
   1   8  23      139.22      179.15     38.00 o
   2   8  23        0.78       41.76     35.13 o
  -2   9  23       45.05       70.06     42.09 o
  -1   9  23        1.67      -30.75     36.54 o
   0   9  23       21.27      121.37     41.46 o
  -6   0  24       47.51       -0.89     31.98 o
  -4   0  24       65.26      106.62     34.31 o
  -2   0  24        0.29        0.05     28.17 o
   0   0  24       88.08      129.78     50.26 o
   2   0  24       43.87       43.49     25.88 o
   4   0  24       11.31       17.18     41.39 o
  -6   1  24        3.91      -13.97     35.42 o
  -5   1  24       25.26       93.12     30.73 o
  -4   1  24      161.12      177.61     24.99 o
  -3   1  24        0.25       42.43     22.07 o
  -2   1  24        1.90      -13.20     19.94 o
  -1   1  24       36.08       70.74     17.91 o
   0   1  24       12.10       21.17     25.53 o
   1   1  24       32.63       65.95     18.86 o
   2   1  24       52.00        6.39     17.79 o
   3   1  24       42.76       29.07     16.35 o
   4   1  24        9.50        1.77     15.86 o
  -6   2  24       40.43       49.05     24.56 o
  -5   2  24      136.12      172.54     40.97 o
  -4   2  24        6.63      -12.94     18.46 o
  -3   2  24       39.46       29.43     20.60 o
  -2   2  24      272.13      334.84     26.88 o
  -1   2  24        1.47       -0.81     19.14 o
   0   2  24       20.72        0.19     18.88 o
   1   2  24      727.32      655.23     48.44 o
   2   2  24      139.24      125.78     17.06 o
   3   2  24      133.06       99.82     29.23 o
   4   2  24        1.05       -5.40     17.91 o
  -6   3  24       59.83       94.13     26.24 o
  -5   3  24       26.28       44.05     19.46 o
  -4   3  24      183.67      155.30     18.29 o
  -3   3  24        2.72       -7.35     23.22 o
  -2   3  24      407.13      433.82     27.44 o
  -1   3  24       17.72       20.37     20.51 o
   0   3  24       47.34       45.46     18.01 o
   1   3  24        0.28      -11.70     13.60 o
   2   3  24      100.07      128.69     17.30 o
   3   3  24       20.80       -7.65     18.12 o
   4   3  24        7.54       -8.34     25.56 o
  -6   4  24        8.59      -23.05     25.98 o
  -5   4  24       26.46       34.79     21.17 o
  -4   4  24        1.43       -5.18     20.06 o
  -3   4  24        0.11       -5.67     15.24 o
  -2   4  24     4248.81     4269.31    106.26 o
  -1   4  24      385.41      394.97     27.48 o
   0   4  24      424.54      401.58     20.70 o
   1   4  24       41.18       49.43     15.15 o
   2   4  24       57.65       86.50     17.22 o
   3   4  24        9.23       16.17     22.00 o
  -5   5  24       27.08       34.86     30.40 o
  -4   5  24      165.13      161.22     25.39 o
  -3   5  24      173.08      188.28     26.98 o
  -2   5  24      363.97      378.45     28.03 o
  -1   5  24      187.44      173.63     18.97 o
   0   5  24      250.62      248.95     33.50 o
   1   5  24       49.17       90.69     22.19 o
   2   5  24        0.16      -20.06     15.50 o
   3   5  24        2.18       15.38     21.89 o
  -5   6  24       71.75       42.29     34.63 o
  -4   6  24       43.40       35.95     32.27 o
  -3   6  24      271.76      256.44     34.97 o
  -2   6  24     2838.79     2788.17     86.44 o
  -1   6  24        4.96      -13.26     20.07 o
   0   6  24        1.70       -2.96     29.78 o
   1   6  24       59.68       65.58     29.57 o
   2   6  24       18.54       19.11     39.91 o
   3   6  24        0.15       36.81     25.21 o
  -4   7  24        3.52      -41.27     27.51 o
  -3   7  24       13.53       20.00     31.77 o
  -2   7  24      455.71      553.57     51.73 o
  -1   7  24      117.34      108.90     34.45 o
   0   7  24       62.14       20.58     32.91 o
   1   7  24        0.05       16.47     53.96 o
   2   7  24       56.99       44.80     34.74 o
  -3   8  24       47.14        1.70     49.52 o
  -2   8  24      295.01      320.45     87.22 o
  -1   8  24       82.89       42.38     30.07 o
   0   8  24       14.28       33.87     35.49 o
   1   8  24      101.53      113.60     40.65 o
  -5   0  25        2.56       78.28     35.51 o
  -3   0  25       61.48       39.30     27.33 o
  -1   0  25      187.00      192.94     68.00 o
   1   0  25     1392.77     1343.22     63.57 o
   3   0  25        5.59      -23.65     34.00 o
  -6   1  25        5.03      -43.55     29.67 o
  -5   1  25        0.39      -12.91     29.04 o
  -4   1  25       43.68       82.25     26.15 o
  -3   1  25       54.98       69.42     22.38 o
  -2   1  25        0.38        7.99     19.66 o
  -1   1  25       64.80       90.83     36.72 o
   0   1  25        0.02       16.20     17.46 o
   1   1  25       16.94       13.61     19.49 o
   2   1  25       84.04      102.59     20.31 o
   3   1  25       16.64       -3.66     21.01 o
   4   1  25       28.68       -9.70     26.07 o
  -6   2  25       13.24      -24.22     32.52 o
  -5   2  25      199.91      205.04     24.58 o
  -4   2  25       17.24       10.39     25.19 o
  -3   2  25        2.31      -28.12     23.15 o
  -2   2  25       59.89       37.13     19.02 o
  -1   2  25        9.10      -19.02     16.97 o
   0   2  25      200.21      158.90     21.32 o
   1   2  25      106.78       72.92     20.90 o
   2   2  25       20.95       -2.84     20.70 o
   3   2  25       10.01       16.45     21.86 o
  -6   3  25       46.89        8.79     66.59 o
  -5   3  25        0.03        1.30     20.02 o
  -4   3  25        4.27      -22.80     19.80 o
  -3   3  25      540.70      619.86     35.30 o
  -2   3  25      556.15      543.83     54.62 o
  -1   3  25       41.73       54.85     18.86 o
   0   3  25       97.49      106.50     22.19 o
   1   3  25        5.23      -16.98     14.94 o
   2   3  25       72.49       34.41     31.58 o
   3   3  25       65.61       66.13     23.70 o
  -5   4  25      150.63       80.19     50.79 o
  -4   4  25       83.93       76.58     35.63 o
  -3   4  25       13.96        8.70     19.79 o
  -2   4  25      341.77      389.75     59.96 o
  -1   4  25       52.85       49.92     23.47 o
   0   4  25       49.96       46.89     13.27 o
   1   4  25       10.69      -20.50     24.70 o
   2   4  25      119.19      157.36     24.89 o
   3   4  25       35.90       86.67     26.73 o
  -5   5  25        0.00      -36.91     36.38 o
  -4   5  25       44.39        6.99     26.24 o
  -3   5  25      504.06      520.77     40.74 o
  -2   5  25      774.12      770.54     44.03 o
  -1   5  25      314.97      290.78     27.98 o
   0   5  25       44.74       45.72     14.58 o
   1   5  25       14.50       38.33     15.30 o
   2   5  25       79.96      117.45     26.67 o
  -4   6  25       88.74      110.15     28.99 o
  -3   6  25        1.62      -64.45     42.97 o
  -2   6  25      896.12     1088.16    141.18 o
  -1   6  25       47.32       35.96     31.77 o
   0   6  25        4.33       26.14     25.14 o
   1   6  25        8.52       -9.87     20.83 o
   2   6  25        6.36       15.74     29.78 o
  -3   7  25       17.42       22.66     28.73 o
  -2   7  25      147.63      176.68     56.91 o
  -1   7  25      173.41      230.81     45.09 o
   0   7  25       94.85      124.18     36.59 o
   1   7  25       26.88      -28.18     33.25 o
  -2   8  25      153.21      130.95     37.95 o
  -1   8  25       13.01        3.60     30.53 o
  -6   0  26      400.29      296.84     53.76 o
  -4   0  26       71.75       36.66     41.20 o
  -2   0  26       23.32        4.85     33.01 o
   0   0  26        0.64       33.51     59.13 o
   2   0  26      198.05      150.79     42.87 o
  -6   1  26       16.58       -3.31     40.54 o
  -5   1  26       17.52       -4.09     30.99 o
  -4   1  26       16.90        3.10     25.08 o
  -3   1  26       93.99      106.82     30.94 o
  -2   1  26        2.02       -9.23     21.94 o
  -1   1  26      250.31      284.96     24.63 o
   0   1  26      133.97      110.20     22.16 o
   1   1  26        8.48      -35.66     36.43 o
   2   1  26       16.94        5.91     26.13 o
   3   1  26       37.58       48.73     25.08 o
  -5   2  26       51.93       -4.70     21.12 o
  -4   2  26      170.36      221.02     28.48 o
  -3   2  26       53.73       52.35     21.96 o
  -2   2  26      376.20      392.22     28.22 o
  -1   2  26      248.58      266.00     29.02 o
   0   2  26       56.60       17.10     19.19 o
   1   2  26        6.06        2.75     30.30 o
   2   2  26        0.56       39.54     22.60 o
   3   2  26       44.08      108.65     32.40 o
  -5   3  26       47.50       29.23     22.82 o
  -4   3  26       33.79       26.49     22.60 o
  -3   3  26       83.24      107.31     47.12 o
  -2   3  26       48.48       39.00     29.87 o
  -1   3  26       60.89       43.30     26.41 o
   0   3  26        1.21       10.35     26.94 o
   1   3  26       10.56       45.73     24.06 o
   2   3  26        0.03       -6.39     25.90 o
   3   3  26       15.24       39.12     37.70 o
  -5   4  26        0.20      -12.78     31.93 o
  -4   4  26       23.59       54.76     27.98 o
  -3   4  26       23.98       -4.41     17.80 o
  -2   4  26      156.52      103.32     30.03 o
  -1   4  26        2.25      -26.66     28.73 o
   0   4  26        3.23       17.46     15.38 o
   1   4  26       10.05       15.90     20.64 o
   2   4  26      146.35      170.70     25.86 o
  -4   5  26      248.71      158.32     70.77 o
  -3   5  26       15.23      -49.45     48.94 o
  -2   5  26      115.08      141.92     37.63 o
  -1   5  26        7.25      -34.46     22.97 o
   0   5  26       23.41       36.90     22.29 o
   1   5  26      189.75      222.10     40.33 o
   2   5  26        0.12       -4.69     34.00 o
  -4   6  26      479.64      417.97     54.33 o
  -3   6  26       69.49      159.58     69.48 o
  -2   6  26        9.74       72.08     38.51 o
  -1   6  26      316.70      366.46    111.61 o
   0   6  26        0.94      -25.87     31.36 o
   1   6  26        6.80       13.37     68.00 o
  -2   7  26       50.35       -2.50     33.67 o
  -1   7  26       61.91       43.39     43.61 o
   0   7  26      120.04      122.93     46.57 o
  -5   0  27      178.75      167.51     50.14 o
  -3   0  27       66.46       73.68     68.74 o
  -1   0  27       23.50        5.15     26.69 o
   1   0  27       43.78      106.44     42.87 o
  -5   1  27       37.54       -1.27     45.09 o
  -4   1  27      128.60       60.16     62.82 o
  -3   1  27        2.57      -39.43     30.25 o
  -2   1  27        6.43      -37.94     37.13 o
  -1   1  27      499.04      573.66     45.39 o
   0   1  27       17.43      -18.48     28.22 o
   1   1  27       55.92       63.69     36.22 o
   2   1  27       15.12        0.00     28.17 o
  -5   2  27      107.53       26.27    113.67 o
  -4   2  27      201.19      138.82     39.06 o
  -3   2  27       58.36       54.92     42.81 o
  -2   2  27       25.72        1.84     42.77 o
  -1   2  27       29.23       61.50     31.31 o
   0   2  27        3.42      -14.41     27.12 o
   1   2  27        4.06       13.16     27.12 o
   2   2  27       37.15       57.89     23.05 o
  -5   3  27       12.38        6.22     44.32 o
  -4   3  27      831.30      831.45     40.72 o
  -3   3  27       22.57        5.29     37.01 o
  -2   3  27      122.52       98.53     46.57 o
  -1   3  27       18.82       19.37     30.51 o
   0   3  27        0.11        8.36     30.10 o
   1   3  27       38.62       44.95     20.78 o
   2   3  27        0.04       17.99     36.96 o
  -4   4  27      425.77      446.53     73.18 o
  -3   4  27        6.13        0.00     41.39 o
  -2   4  27       96.24       83.67     31.15 o
  -1   4  27        0.02       17.17     26.64 o
   0   4  27       30.37       -0.85     18.00 o
   1   4  27       27.44       51.81     26.50 o
   2   4  27      132.60       63.49     74.65 o
  -4   5  27      262.67      168.68     62.09 o
  -3   5  27      104.48       69.56     35.28 o
  -2   5  27       22.81        9.46     38.06 o
  -1   5  27      198.22      234.43     40.73 o
   0   5  27       66.41       83.47     33.67 o
   1   5  27       56.15       70.87     37.01 o
  -3   6  27       64.96       23.30     39.10 o
  -2   6  27        1.64       19.03     61.35 o
  -1   6  27        0.23       37.70     38.68 o
   0   6  27        0.43      -24.25     41.39 o
  -4   0  28        3.30      -82.04     54.70 o
  -2   0  28       47.83       23.65     51.74 o
   0   0  28      153.10      153.74     48.78 o
   2   0  28       22.60      -57.65     41.39 o
  -4   1  28       34.52       62.66     42.82 o
  -3   1  28        7.68      -31.30     36.54 o
  -2   1  28        2.04       57.40     44.35 o
  -1   1  28      321.99      424.53     44.42 o
   0   1  28       25.10       13.15     33.86 o
   1   1  28       61.50       92.67     54.70 o
   2   1  28        2.93       52.27     31.77 o
  -4   2  28      112.92      117.40     43.61 o
  -3   2  28        1.57       19.91     67.26 o
  -2   2  28       32.53       17.54     35.49 o
  -1   2  28      180.20      243.13     40.61 o
   0   2  28       88.26       74.16     33.39 o
   1   2  28       59.70       60.29     33.25 o
   2   2  28       26.03       36.96     34.50 o
  -4   3  28     1189.55     1227.44     71.32 o
  -3   3  28       52.17       16.46     32.82 o
  -2   3  28        4.62       -1.19     80.57 o
  -1   3  28      127.40      138.03     36.41 o
   0   3  28       13.18      -38.27     31.77 o
   1   3  28       30.12       -7.68     22.40 o
  -3   4  28      152.99      113.13     44.42 o
  -2   4  28       66.90      106.91     67.26 o
  -1   4  28       70.84       49.52     35.54 o
   0   4  28       90.44       72.59     28.99 o
   1   4  28        0.20       42.13     35.54 o
  -2   5  28       50.20       17.32     32.24 o
  -1   5  28       85.27       58.43     32.52 o
   0   5  28       40.06       -0.65     50.26 o
  -3   0  29        9.80      -25.13     60.61 o
  -1   0  29        0.56      -36.96     48.78 o
   1   0  29       26.79        0.00     45.83 o
  -4   1  29       84.71       33.20     62.09 o
  -3   1  29        3.13      -31.07     27.69 o
  -2   1  29       51.99       96.42     33.74 o
  -1   1  29      395.11      457.32     48.60 o
   0   1  29       27.86       -1.66     34.45 o
   1   1  29        0.85        8.13     27.30 o
  -3   2  29        4.62       -7.48     31.72 o
  -2   2  29        8.36       12.89     37.46 o
  -1   2  29        7.19       10.71     33.86 o
   0   2  29       44.71       48.78     34.50 o
   1   2  29       26.30      -19.22     59.13 o
  -3   3  29       34.52        3.89     42.25 o
  -2   3  29      139.14      139.86     36.22 o
  -1   3  29        0.00       10.11     31.26 o
   0   3  29       11.77      -49.75     39.91 o
  -2   4  29       23.68       41.32     40.23 o
  -1   4  29       23.55        8.26     28.99 o
  -2   0  30       14.40      -65.04     56.17 o
   0   0  30       94.31      140.44     56.17 o
  -2   1  30        5.26      -19.90     37.70 o
  -1   1  30        2.32        2.56     30.87 o
  -2   2  30       14.22      -20.70     70.96 o
  -1   2  30        3.15       20.21     38.06 o
 
